# Supplementary material for: Clinical Value of Prognosis Gene Expression Signatures in Colorectal Cancer: A Systematic Review
Source: PLoS One. 2012 Nov 7;7(11):e48877. doi: 10.1371/journal.pone.0048877 (PMC3492249; doi:10.1371/journal.pone.0048877)
Supplement: File S3 — Signatures translation results. Translation results for each signature to the platforms of public datasets used in this work: Affymetryx, Hs-OperonV2-vB2.2, Human 19 K Oligo array, MWG 30 K Oligo set and Rosetta custom human 23 K array. Translation was performed via Gene Symbol when necessary, using the Universal Protein Resource annotation database, the online repository of HUGO Gene Nomenclature Committee and the chip annotation files from the Affymetrix official web site. Signature: signature name; Platform: platform used to derive the signature; Reported size: size of signature reported in the original paper (genes or features); Extracted size: size of signature after extraction from the original paper (genes or features); Gene Symbols: size of signature in terms of official Gene Symbol when translation was possible; Not found: number of signature features not found in the platform; % not found: percentage of signature features not found in the platform (respect to extracted size); Platform features: signature size in the platform after translation. Signatures are listed in decreasing order of % not found. (XLS) [file pone.0048877.s012.xls]

## Sheet: Affymetryx
Signature	Platfform	Reported size	Extacted size	Gene Symbols	Not found	% not found	Platform features
EC05	cdna	43	43	29	15	34.8837	83
YM06	Colonochip	119	119	78	36	30.2521	199
MT10	cdna	12	12	9	3	25	19
WN10	cdna	28	28	23	6	21.4286	49
BT04	cdna	244	244	216	40	16.3934	572
LC09	cdna	54	54	47	8	14.8148	112
KL10	IlluminaSentix Human-6 Expression Beadchip	36	36	32	5	13.8889	70
BD07	Human 19K Oligo array	8	8	7	1	12.5	29
KN11	ALMAC colorectal DSA	634	634	537	70	11.04	1569
LN07NZ	MWG Human 30K Array	22	22	20	2	9.09091	61
SL10	Agilent WG oligo high density	18	18	17	1	5.55556	44
AD09MSI	Affymetrix U133A, Affymetrix HG-U133 Plus2.0	13	13	13	0	0	35
AD09MSS	Affymetrix U133A, Affymetrix HG-U133 Plus2.0	3	3	3	0	0	11
AJ08	MWG 30 K Oligo Set	36	36	36	0	0	63
AR05	Affymetrix U133A	72	60	27	0	0	60
BR05	Affymetrix U133A	30	30	29	0	0	30
BR06	Affymetrix U133A	30	30	20	0	0	30
HO09	Affymetrix HG-U133 Plus2.0	32	43	31	0	0	43
JG08	Affymetrix U133A	7	7	6	0	0	7
JS09	Affymetrix HG-U133 Plus2.0	163	163	104	0	0	163
LN07G	Affymetrix U133A	19	13	13	0	0	29
OC10	RT-PCR	7	7	7	0	0	17
PG10	DASL Illumina Cancer Panel	8	8	8	0	0	34
PL10	RT-PCR	7	7	7	0	0	14
SC09	RT-PCR	6	6	6	0	0	15
SM09	Affymetrix HG-U133 Plus2.0	34	34	34	0	0	93
ST09	Affymetrix HG-U133 Plus2.0, Affymetrix U133A	113	113	113	0	0	275
VL10	Affymetrix HG-U133 Plus2.0	163	163	124	0	0	163
WG04	Affymetrix U133A	23	23	38	0	0	23
WT09	Affymetrix HG-U133 Plus2.0	45	45	16	0	0	45
WT10	Affymetrix HG-U133 Plus2.0	10	12	8	0	0	12

## Sheet: Hs-OperonV2-vB2.2
Signature	Platfform	Reported size	Extacted size	Gene Symbols	Not found	% not found	Platform features
EC05	cdna	43	43	29	17	39.5349	33
YM06	Colonochip	119	119	78	40	33.6134	89
AD09MSS	Affymetrix U133A, Affymetrix HG-U133 Plus2.0	3	3	3	1	33.3333	3
BR06	Affymetrix U133A	30	30	20	9	30	23
WG04	Affymetrix U133A	23	23	38	6	26.087	24
KL10	IlluminaSentix Human-6 Expression Beadchip	36	36	32	9	25	32
MT10	cdna	12	12	9	3	25	13
JS09	Affymetrix HG-U133 Plus2.0	163	163	104	39	23.9264	150
WT09	Affymetrix HG-U133 Plus2.0	45	45	16	10	22.2222	41
WN10	cdna	28	28	23	6	21.4286	28
BT04	cdna	244	244	216	51	20.9016	259
KN11	ALMAC colorectal DSA	634	634	537	126	19.8738	682
LC09	cdna	54	54	47	10	18.5185	55
BR05	Affymetrix U133A	30	30	29	5	16.6667	28
WT10	Affymetrix HG-U133 Plus2.0	10	12	8	2	16.6667	8
AD09MSI	Affymetrix U133A, Affymetrix HG-U133 Plus2.0	13	13	13	2	15.3846	12
JG08	Affymetrix U133A	7	7	6	1	14.2857	11
VL10	Affymetrix HG-U133 Plus2.0	163	163	124	21	12.8834	156
BD07	Human 19K Oligo array	8	8	7	1	12.5	9
SM09	Affymetrix HG-U133 Plus2.0	34	34	34	4	11.7647	42
SL10	Agilent WG oligo high density	18	18	17	2	11.1111	22
LN07NZ	MWG Human 30K Array	22	22	20	2	9.09091	30
LN07G	Affymetrix U133A	19	13	13	1	7.69231	16
AJ08	MWG 30 K Oligo Set	36	36	36	1	2.77778	37
AR05	Affymetrix U133A	72	60	27	1	1.66667	34
ST09	Affymetrix HG-U133 Plus2.0, Affymetrix U133A	113	113	113	1	0.884956	146
HO09	Affymetrix HG-U133 Plus2.0	32	43	31	0	0	43
OC10	RT-PCR	7	7	7	0	0	9
PG10	DASL Illumina Cancer Panel	8	8	8	0	0	12
PL10	RT-PCR	7	7	7	0	0	9
SC09	RT-PCR	6	6	6	0	0	7

## Sheet: Human 19K Oligo array
Signature	Platfform	Reported size	Extacted size	Gene Symbols	Not found	% not found	Platform features
EC05	cdna	43	43	29	19	44.186	35
YM06	Colonochip	119	119	78	52	43.6975	69
BR06	Affymetrix U133A	30	30	20	13	43.3333	17
OC10	RT-PCR	7	7	7	3	42.8571	4
MT10	cdna	12	12	9	5	41.6667	7
WG04	Affymetrix U133A	23	23	38	9	39.1304	21
KL10	IlluminaSentix Human-6 Expression Beadchip	36	36	32	12	33.3333	27
SC09	RT-PCR	6	6	6	2	33.3333	5
WT09	Affymetrix HG-U133 Plus2.0	45	45	16	15	33.3333	32
WT10	Affymetrix HG-U133 Plus2.0	10	12	8	4	33.3333	7
WN10	cdna	28	28	23	9	32.1429	22
LC09	cdna	54	54	47	16	29.6296	59
JS09	Affymetrix HG-U133 Plus2.0	163	163	104	48	29.4479	116
KN11	ALMAC colorectal DSA	634	634	537	182	28.7066	520
JG08	Affymetrix U133A	7	7	6	2	28.5714	9
SM09	Affymetrix HG-U133 Plus2.0	34	34	34	9	26.4706	30
BD07	Human 19K Oligo array	8	8	7	2	25	7
BT04	cdna	244	244	216	56	22.9508	245
BR05	Affymetrix U133A	30	30	29	5	16.6667	29
SL10	Agilent WG oligo high density	18	18	17	3	16.6667	24
AD09MSI	Affymetrix U133A, Affymetrix HG-U133 Plus2.0	13	13	13	2	15.3846	13
PL10	RT-PCR	7	7	7	1	14.2857	7
VL10	Affymetrix HG-U133 Plus2.0	163	163	124	22	13.4969	147
ST09	Affymetrix HG-U133 Plus2.0, Affymetrix U133A	113	113	113	14	12.3894	111
AJ08	MWG 30 K Oligo Set	36	36	36	4	11.1111	33
LN07NZ	MWG Human 30K Array	22	22	20	2	9.09091	24
HO09	Affymetrix HG-U133 Plus2.0	32	43	31	3	6.97674	35
AR05	Affymetrix U133A	72	60	27	1	1.66667	35
AD09MSS	Affymetrix U133A, Affymetrix HG-U133 Plus2.0	3	3	3	0	0	3
LN07G	Affymetrix U133A	19	13	13	0	0	15
PG10	DASL Illumina Cancer Panel	8	8	8	0	0	10

## Sheet: MWG 30K Oligo set
Signature	Platfform	Reported size	Extacted size	Gene Symbols	Not found	% not found	Platform features
YM06	Colonochip	119	119	78	73	61.3445	48
EC05	cdna	43	43	29	25	58.1395	22
WT09	Affymetrix HG-U133 Plus2.0	45	45	16	23	51.1111	23
BR06	Affymetrix U133A	30	30	20	13	43.3333	18
KL10	IlluminaSentix Human-6 Expression Beadchip	36	36	32	15	41.6667	23
MT10	cdna	12	12	9	5	41.6667	7
SM09	Affymetrix HG-U133 Plus2.0	34	34	34	14	41.1765	23
JS09	Affymetrix HG-U133 Plus2.0	163	163	104	65	39.8773	141
KN11	ALMAC colorectal DSA	634	634	537	250	39.4322	421
WN10	cdna	28	28	23	11	39.2857	18
BT04	cdna	244	244	216	91	37.2951	189
WG04	Affymetrix U133A	23	23	38	7	30.4348	21
LC09	cdna	54	54	47	16	29.6296	46
ST09	Affymetrix HG-U133 Plus2.0, Affymetrix U133A	113	113	113	33	29.2035	97
AR05	Affymetrix U133A	72	60	27	17	28.3333	20
BR05	Affymetrix U133A	30	30	29	8	26.6667	26
VL10	Affymetrix HG-U133 Plus2.0	163	163	124	41	25.1534	112
BD07	Human 19K Oligo array	8	8	7	2	25	8
PG10	DASL Illumina Cancer Panel	8	8	8	2	25	6
WT10	Affymetrix HG-U133 Plus2.0	10	12	8	3	25	8
AD09MSI	Affymetrix U133A, Affymetrix HG-U133 Plus2.0	13	13	13	3	23.0769	11
SL10	Agilent WG oligo high density	18	18	17	4	22.2222	17
LN07NZ	MWG Human 30K Array	22	22	20	3	13.6364	26
HO09	Affymetrix HG-U133 Plus2.0	32	43	31	5	11.6279	30
AJ08	MWG 30 K Oligo Set	36	36	36	4	11.1111	35
LN07G	Affymetrix U133A	19	13	13	1	7.69231	12
AD09MSS	Affymetrix U133A, Affymetrix HG-U133 Plus2.0	3	3	3	0	0	3
JG08	Affymetrix U133A	7	7	6	0	0	9
OC10	RT-PCR	7	7	7	0	0	8
PL10	RT-PCR	7	7	7	0	0	7
SC09	RT-PCR	6	6	6	0	0	6

## Sheet: Rosetta custom human 23K array
Signature	Platfform	Reported size	Extacted size	Gene Symbols	Not found	% not found	Platform features
WG04	Affymetrix U133A	23	23	38	9	39.1304	27
YM06	Colonochip	119	119	78	45	37.8151	91
EC05	cdna	43	43	29	16	37.2093	47
BR06	Affymetrix U133A	30	30	20	9	30	23
WT09	Affymetrix HG-U133 Plus2.0	45	45	16	13	28.8889	44
KL10	IlluminaSentix Human-6 Expression Beadchip	36	36	32	10	27.7778	28
MT10	cdna	12	12	9	3	25	11
WN10	cdna	28	28	23	7	25	26
JS09	Affymetrix HG-U133 Plus2.0	163	163	104	40	24.5399	157
LC09	cdna	54	54	47	11	20.3704	56
KN11	ALMAC colorectal DSA	634	634	537	125	19.7161	668
BT04	cdna	244	244	216	47	19.2623	286
WT10	Affymetrix HG-U133 Plus2.0	10	12	8	2	16.6667	10
JG08	Affymetrix U133A	7	7	6	1	14.2857	13
PL10	RT-PCR	7	7	7	1	14.2857	9
BD07	Human 19K Oligo array	8	8	7	1	12.5	11
SL10	Agilent WG oligo high density	18	18	17	2	11.1111	18
VL10	Affymetrix HG-U133 Plus2.0	163	163	124	18	11.0429	155
BR05	Affymetrix U133A	30	30	29	3	10	37
LN07NZ	MWG Human 30K Array	22	22	20	2	9.09091	36
ST09	Affymetrix HG-U133 Plus2.0, Affymetrix U133A	113	113	113	9	7.9646	140
AD09MSI	Affymetrix U133A, Affymetrix HG-U133 Plus2.0	13	13	13	1	7.69231	15
SM09	Affymetrix HG-U133 Plus2.0	34	34	34	2	5.88235	45
AR05	Affymetrix U133A	72	60	27	3	5	36
AJ08	MWG 30 K Oligo Set	36	36	36	1	2.77778	44
AD09MSS	Affymetrix U133A, Affymetrix HG-U133 Plus2.0	3	3	3	0	0	3
HO09	Affymetrix HG-U133 Plus2.0	32	43	31	0	0	49
LN07G	Affymetrix U133A	19	13	13	0	0	17
OC10	RT-PCR	7	7	7	0	0	8
PG10	DASL Illumina Cancer Panel	8	8	8	0	0	9
SC09	RT-PCR	6	6	6	0	0	6
