# Supplementary material for: Clinical Value of Prognosis Gene Expression Signatures in Colorectal Cancer: A Systematic Review
Source: PLoS One. 2012 Nov 7;7(11):e48877. doi: 10.1371/journal.pone.0048877 (PMC3492249; doi:10.1371/journal.pone.0048877)
Supplement: File S4 — Signatures official Gene Symbols and overlapping. Signatures Gene Symbol : signatures in terms of Gene Symbol. For each signature, official Gene Symbols to which some of their original feature was translated are listed. Translation was performed using the Universal Protein Resource annotation database, the online repository of HUGO Gene Nomenclature Committee and the chip annotation files from the Affymetrix official web site. Signatures overlap: official Gene Symbols shared by four, three and two of the signatures used in this work. List of no shared Gene Symbols (Genes in 1 signatures) is also shown. (XLS) [file pone.0048877.s013.xls]

## Sheet: Signatures Gene Symbol
AD09MSI	AD09MSS	AJ08	AR05	BD07	BR05	BR06	BT04	EC05	HO09	JG08	JS09	KL10	KN11	LC09	LN07G	LN07NZ	MT10	OC10	PG10	PL10	SL10	SC09	SM09	ST09	VL10	WN10	WG04	WT09	WT10	YM06
FOXM1	KLF4	ALG8	AARS	ATP6V0A1	ADPRH	ADO	ABCA11P	APOC1	ARNTL	CAPG	ADAMTS12	ANKRD19P	ABR	ACAA1	CA2	ABCC9	AURKA	BGN	ARNT	CDC45	CTSC	ANXA1	ACTB	ABCG2	ABHD2	ACOT4	ADAMTS12	ARHGAP4	CD74	ACTB
GTF3A	SOX4	ATIC	ARCN1	BRI3	ATG12	ASMTL	ABCA5	ATF2	ATP6V1C1	EPM2A	ADORA2B	CA9	ACTN4	AP3D1	CXCL10	ATP2B4	CCL18	FAP	IGF1	CDC6	CYFIP2	FOXP3	ACYP2	ABTB2	AKAP12	DDOST	AGXT	ATF7IP2	EREG	APOBEC3F
HTN1	TRIM29	CCNA2	ARF1	CHD2	ATP6V0E1	B4GALT3	ADCK3	BIRC2	CA2	KLF5	AGPAT5	CEACAM7	ADAM28	CCNT1	CXCL11	COX10	CDKN2A	GADD45B	MMP2	CDT1	EDEM1	HLA-DRA	AK1	ACCN4	ALCAM	FAT1	APOC1	COPS7B	GZMA	ARPP19
KLF4		CDC20	ARF4	ELK4	ATP6V1G1	BRE	ADD1	C1orf9	CD24	LAT	AKAP12	CLEC4D	ADIPOR2	CDC42BPA	CXCL9	EIF3D	DNALI1	INHBA	MXI1	GINS4	HSD3B1	IL17A	CIRBP	ADAM19	ALG14	FGF2	C11orf20	CXCL6	HLA-DRA	ATP1A1
MAF		CDCA3	CALR	RPS5	C21orf2	CALR	ADRA2A	C2orf27B	COL6A1	LILRB3	ALYREF	COL11A1	AES	CHCHD10	DLGAP5	G3BP2	FOXA1	MKI67	RUNX1T1	MCM2	IL2RA	IL23A	CRABP1	AGGF1	ANXA1	INPPL1	CAPG	DDX3Y	KHDRBS3	ATP1B4
NPM1		CDCA5	CLTA	ZFC3H1	C7orf44	CDC42SE1	AKR1C3	C5orf41	COL6A3	YWHAH	AMOTL1	COMP	ANGPTL6	CLMN	FAS	GNAS	MYB	MYBL2	SRC	MCM7	IL2RB	SRGN	CSN3	ANKRD40	ANXA2	INSM1	CDH17	EDAR	LCK	ATP5B
PHB		CDK1	CLTC	ZNF148	C9orf53	IGFBP1	AMPD1	CCNF	CTHRC1		ASPHD2	DAZ4	ANKS4B	CPNE3	GZMB	GTF3C5	NXF1	MYC	SYK	POLQ	LAMA3		CXCR7	ANPEP	APIP	IRF5	CHD2	GSTM3	NAPB	ATP5C1
POLR3K		DKC1	EPRS		CKS1B	MORC4	ATP5C1	DACT1	DKK1		ASPN	DEFB1	ANP32A	DTX2	MAD2L1	HMMR	RERG		TRAF4		LIF		DCTD	AR	APOE	MAP2K2	EMR3	HIPK1	PTGS2	ATP6AP1
SMARCA4		GINS2	GDI2		COPS4	NOP16	ATP5G1	FBXO4	DSC2		ASS1	FAM55D	ANXA4	EIF5A2	PBK	PBK	TBC1D9				MCTP1		DENND2A	ARL1	ARHGEF10L	MCF2	EPM2A	INPP4B		BPNT1
TRIB3		GMNN	HSPD1		DCTN3	OSBPL2	ATP6V0B	GSPT1	GCHFR		C1QBP	HLA-DRA	APBB2	ELF1	PSAT1	PPP2R2A					PIM3		DFNB31	ARL6IP4	ARHGEF40	MCM2	GAGE1	ITGA2		C14orf2
TRIP13		GPN3	IDH3G		DNAJB9	PMS2P5	ATP6V1H	HCFC1	HOXB8		C4orf19	HLA-DRB4	APOE	ETHE1	SLC4A4	PSMC1					PLIN3		EGR1	ARMC9	BGN	PBX2	GAGE12C	LTB4R		CASP3
VDR		HJURP	KPNA2		FOXO4	RPL27A	ATP7A	HEYL	ITPR1		C6orf105	HOXB8	APOL1	FKBP1B	TLK1	PSMD9					PPARA		HES1	ASCL3	BHLHE40	PDGFRA	GAGE12D	NR1D2		CCND1
ZBTB16		IL17RB	KPNB1		H2AFZ	RPL37A	B2M	HN1L	LYN		CASP1	HTR4	APOL2	FLNB	TNFRSF11A	RBMS1					PYROXD1		HPSE	ASNS	BID	PLSCR1	GAGE12E	NR5A2		CD2AP
		ITGB3BP	MTMR1		HSPA13	RPL38	BCKDK	IGSF3	MAP4K4		CCL20	IGF2	APOL6	GCLM		RNASE2					SLC6A11		HS3ST5	ATN1	BNIP3L	RAD50	GAGE12F	SAMHD1		CD74
		KIF4A	NARS		IL8	RPLP2	BICD2	INSIG2	MARCKS		CCL28	KRT17	ARCN1	GIPC1		SACM1L					THNSL2		MGP	AVEN	C10orf99	RAD52	GAGE12G	TRAF4		CEP19
		MAD2L1	PPID		LYN	RPS11	C4BPA	IRAK3	MID1		CD79A	MAPK12	ARHGAP12	GPT		SCOC					ZBED4		MMP13	AXL	C11orf10	RPUSD2	GAGE12H	ZFY		CFL1
		MCM3	RAN		MAN2A2	SET	CA3	LARS2	MITF		CLDN11	MCOLN2	ARHGAP26	GUCY1B3		SOAT1					ZNF697		MUM1L1	B4GALNT1	C19orf43	S100P	GAGE12I			CNDP2
		MCM6	RANBP2		MED21	TRIM33	CAMK2B	MRPL37	MSX1		CLEC11A	MMP11	ARHGAP4	HOXD9		UBE2L3							MYOT	BACH2	C4orf3	SEH1L	GAGE12J			CNNM4
		MLF1IP	RHOA		MMP12	TTC13	CCBL1	NRG2	NOV		CLIC4	MS4A12	ARHGAP8	IL12A		ZBTB20							NMNAT3	BAX	C7orf59	SLC25A5	GAGE2A			COG5
		MRPL3	SDCBP		MRPL24	TXN	CCL11	POLE2	PCGF2		CNOT7	NTM	ARHGEF1	ITPK1		ZNF410							NQO1	BIN1	CCDC6	SMARCD2	GAGE2C			COPG
		MYBL2	SEC24D		PDCD10		CCNB1	SEC62	PEG10		COL10A1	PIGR	ARHGEF2	KIAA0284									PDLIM5	BIRC5	CD55	SSBP1	GAGE2D			COX5A
		NEK2	SSR1		PMEL		CCNB2	SERINC1	RPS6KA2		COL5A1	REEP1	ARL17A	KRI1									PRTN3	BTG2	CD59	TOMM70A	GAGE2E			COX6B2
		NHP2	TARS		REST		CD1C	SPP1	SAV1		COMP	SALL4	ARL17B	KTN1									RALGAPA2	C12orf29	CEBPB	TXNRD1	GAGE4			CYP51A1
		NME1	TIMM23		SZT2		CD52	STX7	SDCBP		CXCL13	SELENBP1	ARRB2	MBTPS2									S100A3	C12orf43	CISD3		GAGE5			DBF4B
		PAICS	TP53		TRPV4		CDH17	THRAP3	SEMA3A		CYP1B1	SERPINB5	ARRDC3	MGLL									SAYSD1	C1QB	COL5A2		GAGE6			DCC
		PBK	VCP		UBQLN4		CHCHD2	TMX1	SERPINE1		DACT1	SLC26A3	ARSD	MLL									SLC25A30	C4orf19	CPT2		GAGE7			DOPEY2
		PLK1	VPS16		UNC45A		CKB	TNPO1	SMARCA2		DCBLD2	SLC39A2	ARSE	MLN									SPDYA	CASP10	CTGF		GAGE8			FADD
		POLE2			WSCD1		CKMT2	TNXB	SYK		DUOX2	SPOCK1	ASPH	MOSPD2									SPRY4	CCL16	CTSB		GPATCH3			FAU
		PRRX1			ZFAND1		CKS2	ZNF683	THBS1		FAM84A	STMN3	ATL2	MTF1									STOX2	CDC14A	CXCL16		KIAA0125			FN1
		RFC4					CLEC4M		UPP1		FBN1	TCN1	ATP2B4	MUC5B									SYT17	CDK20	CYR61		KLF5			GDI2
		RPL35					CNN3		VDR		FLT1	TMEM236	ATP2C2	MYO1A									TACC2	CHRDL1	DCAF7		LAT			GK
		RRM2					CNTN1				FN1	TNFRSF11B	ATP5G1	PAK1									TEX11	CHRNA4	DCBLD2		LDLRAP1			HLA-A
		RUVBL1					COL6A2				FNDC1		ATP6V0A1	PDGFC									TMEM14A	CLDN16	DDIT4		LILRB3			HLA-B
		SSX2IP					COPB1				HIP1		AXIN2	PLK4									VDR	CNIH4	DLEU1		NUFIP1			HLA-C
		TTK					COPZ2				HLA-C		B3GNT3	PPP1R10										CNKSR1	DNAJA3		PADI4			HLA-DRB1
		TYMS					COX5B				HMCN1		B4GALT5	PRAC										CNPY3	DNAJC11		RCC1			HLA-F
							COX6B1				IGFBP7		BBS4	RASSF7										COMP	DUSP10		SPNS1			HMGN2
							COX7A2				IGHA1		BCL9L	RBM25										CORO2B	DUSP5		YWHAH			IKBKG
							COX7A2L				IGHG1		BICD1	SAFB2										COX7C	DUSP6					IL12RB1
							COX7C				IGHM		BIRC6	SCNN1B										CPNE1	DYNC1H1					IL28RA
							CSGALNACT2				IGJ		BLCAP	SLC1A3										CRISPLD2	EARS2					ITLN1
							CSNK2A1				IGKC		BMP2	SLC39A6										CTSL1	EBNA1BP2					KIAA1919
							CTSS				IGKV1D-13		BMPR1A	SMC1A										CYLC1	ERRFI1					MAD2L1BP
							CYCS				IGL@		BTBD3	SNAPC2										CYP2E1	FAM173B					MALAT1
							CYP19A1				IGLJ3		BUB3	TMEM55A										DAAM2	FHL2					MEA1
							DAD1				IL8		C11orf2	VILL										DDN	FN1					MFSD10
							DCN				INHBA		C11orf35	WASF2										DDX50	FOLR1					MUC4
							DDX59				IRF1		C12orf47											DDX6	GADD45B					NUP155
							DEK				ITGB1		C15orf42											DECR2	GEM					OPHN1
							DMWD				ITGB5		C17orf63											DEDD	GEMIN6					PDCL
							DSC2				ITGBL1		C17orf76-AS1											DGCR9	GPNMB					PERP
							DSG1				KBTBD11		C1orf21											DIP2A	HIF1AN					PHB
							DUSP1				KCNAB1		C1orf27											DLK1	HR					PLAT
							DVL1				KCNE4		C2orf89											DTX4	HTRA1					PLEKHB2
							DYNLT1				KLC1		C6orf203											EEF1G	IFI30					PLOD1
							EEF1B2				KLF4		C8orf38											EFHD2	IGFBP3					PPARG
							EGF				LEPR		C9orf3											FGL1	IRS2					PTP4A2
							ENO1				LRRC17		C9orf7											GPR75	KCNK1					R3HDML
							EPB41L4B				LTBP3		CALM3											GTPBP2	KDSR					RPL10
							EPCAM				MBNL2		CAMK1D											HOXC4	KLF6					RPL17
							ERBB4				ME2		CAPN12											HSPA14	KLHL8					RPL9
							ERCC4				MLLT11		CAPS											IPW	LDLR					SCAMP1
							ESD				MOB3B		CCDC90A											IVL	LSM5					SLC25A3
							F5				MPDU1		CCND2											KCNQ4	MAFF					SMAD6
							FAM3A				MSR1		CD177											KIAA0913	MCCC2					SPEN
							FGA				NAT1		CD200											KLF2	MORC4					SPOP
							FGB				NOTCH3		CD93											MADCAM1	MTPAP					SRSF10
							FHL3				NPR3		CDC42BPG											MINA	MYO1E					TAGLN2
							FXR2				NRARP		CDC42SE2											MOB3B	NADK					TCF12
							GATA6				NRP2		CDHR1											MRPL16	NAPEPLD					TMSB4X
							GFRA2				NUAK1		CDK11A											MRPS11	NDRG1					TNFRSF1A
							GJB2				OLFML2B		CDK11B											MS4A1	NDUFA4					TRIM26
							GNG12				OLR1		CDK12											MS4A12	NDUFB7					UBE2G2
							GPSM3				PBK		CDS2											MS4A6A	NNMT					UBXN4
							GRSF1				PDGFC		CEACAM5											NF1	NOTCH1					UQCRC1
							GTF2F1				PIGR		CEACAM6											NIP7	P4HA1					UQCRC2
							GTF2H4				POSTN		CEP120											NLK	PAFAH1B2					VASP
							HELZ				POU2AF1		CEP152											NOLC1	PAM					YWHAB
							HIPK3				PRELP		CFB											NOS1	PAPSS1
							HIST1H4C				PRKAB2		CFTR											NT5E	PARK7
							HLA-DQB1				PSMB10		CHAF1A											PAPSS2	PHLDA1
							HMGA2				PSMB8		CHD2											PCNT	PI4K2A
							HNRNPC				PSMB9		CHD3											PECR	PIM1
							HOXA1				PTK2B		CHID1											PEX13	PLAUR
							HPN				RASSF8		CLCF1											PGM1	PLCB4
							HSPA9				SELENBP1		CLCN2											PHB2	PLK2
							HSPD1				SPARC		CLDN2											PLA2G2E	PLOD1
							ICAM2				SPP1		CLPTM1L											PODNL1	PODXL
							ID4				STON1		COL12A1											REEP2	PPP3CA
							IDH1				TGFB3		COMMD10											RPS27L	PRADC1
							IFI44L				THBS2		CORO1C											SCHIP1	PRDX5
							IFNAR1				TIE1		CPEB2											SCN10A	PRKAR2A
							IFNGR2				TIMP3		CPNE7											SCUBE2	PXDN
							IGF1R				TMCC1		CREBL2											SH2B1	R3HCC1
							IQGAP1				TNFRSF17		CSNK1A1											SLC24A1	RAB31
							IRF2				TRIM15		CTBP2											SLC25A10	RBM15B
							KPNA1				UACA		CTGF											SLC39A7	RIPK2
							KRT23				VAT1		CTSD											SMARCD3	SAT1
							LAMA3				VCAN		CUL9											SPC25	SEC23IP
							LAMB1				VKORC1		CXCL9											SUPT4H1	SFRP2
							LRIG1				WWTR1		CYFIP2											TACC3	SLC35D1
							LRP1				ZFHX3		CYP1B1											TFG	SMARCE1
							LRPPRC				ZNF117		CYP3A5											THBD	SPARC
							LTBP4				ZNF532		DBT											TMBIM1	SPP1
							MAFG						DCLRE1C											TPPP	STX7
							MAP3K8						DDX17											TXNIP	TCHP
							MDH1						DDX27											UBE2E3	THBS2
							MGP						DDX39B											URI1	TIMP1
							MORF4L2						DECR1											WHSC2	TM4SF1
							MYF6						DEDD											WIPF1	TMBIM4
							MYH1						DGAT1											WISP1	TNFRSF21
							MYL1						DHRS11											ZNF230	TPBG
							MYOM1						DHX34											ZNF434	TRIB2
							NDUFA1						DLG3												TRIM25
							NDUFA4						DLG5												TTC39A
							NDUFA6						DNAH2												UBE2H
							NDUFA9						DNAJC10												VCAN
							NDUFV1						DNAJC16												VCL
							NEK6						DOK3												VEGFA
							NGB						DOT1L												VIM
							NME1						DSP												WWTR1
							NME2						DUOXA2												ZC3HC1
							NOTCH2						DYNC1H1												ZFAND5
							NPM1						ECE1												ZMPSTE24
							NTRK2						EEA1
							OAS1						EEF2K
							OLA1						EFNA3
							P4HA1						EFR3A
							PAPPA						EGFR
							PCSK7						EHBP1L1
							PDPK1						EIF2C2
							PFDN2						EIF2S2
							PHB						EIF3K
							PIK3CA						EIF4G3
							POTEI						ELOVL5
							PPIA						EME2
							PRAME						EML2
							PRPF40A						EPHB4
							PRSS8						ERF
							PSG11						ETNK1
							PSG2						EVPL
							PSMC2						EWSR1
							PTPRC						FA2H
							PTPRN2						FAM118B
							RAPGEF1						FAM184B
							RARB						FAM190A
							RCAN1						FAM215A
							RHEB						FAM60A
							RNF181						FAM83G
							RPA3						FANCD2
							RPL15						FAT1
							RPL29						FBXO45
							RPL31						FCGBP
							RPL39						FGFBP1
							RPL5						FKBP10
							RPL6						FKBP8
							RPS14						FLCN
							RPS15A						FLNB
							RPS19						FLT1
							RPS21						FNDC3B
							RPS23						FNIP1
							RPS27L						FOXO3
							RPS28						FOXP4
							RPS3A						FOXRED2
							RPS6						FRAT2
							RPS7						FRYL
							RPS8						FZR1
							RRM2						G3BP2
							RYR3						GABARAP
							S100A12						GALNT4
							SCO1						GALNT5
							37500						GBP1
							SFN						GCC2
							SKP1						GFPT1
							SLC17A7						GGCX
							SLPI						GLB1
							SMAD1						GLUL
							SNRPB2						GMDS
							SORBS2						GNL1
							SP110						GOLGA2
							SRP19						GOSR1
							SRP72						GPRC5A
							SRSF9						GPT2
							SSR2						GRB7
							STC1						GREM1
							SULT1E1						GRHL2
							TAF12						GRIN2D
							TAL1						GSTO2
							TAZ						GTF2F1
							TBCB						GTSE1
							TCF3						GUF1
							THOC5						HCN3
							THPO						HCP5
							TM4SF1						HELZ
							TM4SF5						HIF1A
							TMEM14C						HIP1R
							TMSL3						HIST1H2AJ
							TNNC1						HIST1H4J
							TP53						HIST1H4K
							TP53BP2						HIST2H2AA4
							TPM1						HKR1
							TUBA1B						HMGB1
							TUBB						HMGB3
							TXN						HNF1A-AS1
							UBE2D3						HNRNPL
							UBE2T						HOXB3
							UBE4A						HOXB8
							UCHL3						HSCB
							UQCR11						HSPD1
							VAV1						ICAM1
							WASL						ID2
							XRCC5						IFIT3
							ZDHHC1						IGF1
							ZNF117						IGF2
							ZNF587						IGF2R
							ZNF607						IGFBP2
													IGKJ3
													IGKJ4
													IGLL5
													IGLV2-14
													IL17RC
													IL32
													INO80
													INPP4B
													INSR
													IQSEC1
													IREB2
													IRF6
													ITGA6
													JUN
													KANK1
													KCNE3
													KCNK1
													KDELR3
													KIAA0141
													KIAA0319L
													KIAA1217
													KIF21A
													KIF24
													KIFC2
													KLF6
													KLRC1
													KLRC2
													KRT17
													KRT18
													LARP1
													LARP4B
													LCN12
													LCP1
													LILRB2
													LIMK2
													LMTK2
													LRCH1
													LRRC1
													LRRC37A
													LRRC37A2
													LRRC37B
													LRRC37BP1
													LRRC59
													LRRFIP2
													LYPLA1
													MACC1
													MACF1
													MACROD1
													MAPK1IP1L
													MARS
													MAST2
													MAVS
													MED1
													MED12
													MED28
													MEF2A
													MEX3A
													MGEA5
													MICA
													MIR612
													MLPH
													MMP1
													MMP25
													MORC3
													MRPL23
													MRPL52
													MRPS10
													MSX1
													MTA2
													MUC2
													MUC3A
													MUC6
													MUM1
													MYO10
													MYO1E
													NAA50
													NBN
													NCAPD2
													NCOR1
													NDRG2
													NDUFA13
													NET1
													NFIX
													NHLRC3
													NMD3
													NOL8
													NOTCH2
													NOTCH2NL
													NPIPL2
													NPIPL3
													NR3C2
													NR6A1
													NRN1
													NSRP1
													NT5E
													NUMB
													NUP50
													OAF
													OLFM4
													OS9
													OSBP
													OXSR1
													P2RY2
													P4HB
													PABPN1
													PAG1
													PARP14
													PARP6
													PCLO
													PDPN
													PEA15
													PER1
													PEX5
													PHF21A
													PHF3
													PHLDA1
													PICK1
													PIGR
													PKM2
													PLBD2
													PLEKHG3
													PLK4
													PLXNA3
													PLXNB2
													PML
													PNMA2
													POLR2A
													POLR2F
													POLR3A
													POSTN
													PPARA
													PPDPF
													PPFIBP1
													PPIF
													PPP1R14C
													PPP1R21
													PPP2R2D
													PPP3CA
													PPP6R2
													PPPDE2
													PRKAR2A
													PRKDC
													PRPF40A
													PRPF8
													PTBP3
													PTK2
													PTP4A1
													PVR
													QPRT
													RAB11A
													RABGAP1
													RABIF
													RALBP1
													RAPH1
													RASA1
													RBBP4
													RBM19
													RBM47
													RBM4B
													RCL1
													RERE
													RGPD3
													RGPD4
													RGPD5
													RHBDD1
													RHOJ
													RHOQ
													RHOV
													RMND5A
													RNF123
													RNF145
													RNF213
													RNF39
													RNF43
													RNF44
													ROBO1
													RPL32P3
													RSRC1
													RTEL1
													RUNX1
													SAMD4B
													SATB2
													SCD
													SCRN2
													SDC4
													SEPP1
													SERPINE1
													SESN2
													SETMAR
													SH3D19
													SH3GLB1
													SIGMAR1
													SIK3
													SIPA1L3
													SLA
													SLC11A2
													SLC20A2
													SLC26A6
													SLC2A14
													SLC2A3
													SLC30A7
													SLC35G4
													SLC37A1
													SLC39A14
													SLC39A7
													SLC6A6
													SLCO4A1
													SLK
													SMARCA4
													SMARCC1
													SMARCD1
													SMC4
													SMC5
													SMTN
													SMURF1
													SMURF2
													SNAPC3
													SND1
													SNHG12
													SNORD84
													SNRPN
													SNTB2
													SNURF
													SOD2
													SORD
													SP100
													SPDYE2
													SRGAP1
													SSFA2
													SSR1
													SSR3
													ST7L
													STAT1
													SULT1C2
													SULT2B1
													SVIL
													SZT2
													TAF15
													TAOK2
													TAPBP
													TAX1BP1
													TBK1
													TBL1XR1
													TCEAL4
													TCEB3
													TCF7L2
													TCOF1
													TEAD3
													TEX10
													TFAM
													TFRC
													THBD
													THRA
													TIA1
													TICAM2
													TIMM22
													TJP2
													TLCD2
													TMED7
													TMED7-TICAM2
													TMEM184A
													TMEM53
													TMEM87A
													TMEM97
													TMPRSS4
													TNFAIP8
													TNFRSF10A
													TNFRSF6B
													TNIK
													TNPO1
													TNPO3
													TNS1
													TOM1L2
													TPBG
													TRAPPC11
													TRAPPC6A
													TRIM2
													TRIM31
													TRIM5
													TRIO
													TRPS1
													TSKU
													TSPAN1
													TSR2
													TTC39B
													TTYH3
													TYRO3
													UBTD1
													UHRF1
													USP12
													USP32
													VDR
													VEGFA
													VPS26B
													VPS53
													WBP11
													WDR45
													WHSC1
													WHSC1L1
													WSB1
													WWC2
													XPC
													YIPF2
													YJEFN3
													YLPM1
													YPEL5
													ZC3HAV1
													ZFAND3
													ZHX2
													ZMYND8
													ZNF175
													ZNF418
													ZNF592
													ZNF609
													ZNF655
													ZNF69
													ZNF75A
													ZNF770
													ZNF814
													ZNRF3
													ZXDC

## Sheet: Signatures overlap
Genes in 4 signatures	Genes in 3 signatures	Genes in 2 signatures	Genes in 1 signatures
PBK	CHD2	ACTB	AARS
VDR	COMP	ADAMTS12	ABCA11P
	FN1	AKAP12	ABCA5
	HLA-DRA	ANXA1	ABCC9
	HOXB8	APOC1	ABCG2
	HSPD1	APOE	ABHD2
	KLF4	ARCN1	ABR
	PHB	ARHGAP4	ABTB2
	PIGR	ATP2B4	ACAA1
	SPP1	ATP5C1	ACCN4		Number of signatures	31
		ATP5G1	ACOT4		Number of Gene Symbols	1530
		ATP6V0A1	ACTN4		Genes in 4 signatures	2
		BGN	ACYP2		Genes in 3 signatures	10
		C4orf19	ADAM19		Genes in 2 signatures	102
		CA2	ADAM28		Genes in 1 signature	1416
		CALR	ADCK3
		CAPG	ADD1
		CD74	ADIPOR2
		CDH17	ADO
		COX7C	ADORA2B
		CTGF	ADPRH
		CXCL9	ADRA2A
		CYFIP2	AES
		CYP1B1	AGGF1
		DACT1	AGPAT5
		DCBLD2	AGXT
		DEDD	AK1
		DSC2	AKR1C3
		DYNC1H1	ALCAM
		EPM2A	ALG14
		FAT1	ALG8
		FLNB	ALYREF
		FLT1	AMOTL1
		G3BP2	AMPD1
		GADD45B	ANGPTL6
		GDI2	ANKRD19P
		GTF2F1	ANKRD40
		HELZ	ANKS4B
		HLA-C	ANP32A
		IGF1	ANPEP
		IGF2	ANXA2
		IL8	ANXA4
		INHBA	AP3D1
		INPP4B	APBB2
		KCNK1	APIP
		KLF5	APOBEC3F
		KLF6	APOL1
		KRT17	APOL2
		LAMA3	APOL6
		LAT	AR
		LILRB3	ARF1
		LYN	ARF4
		MAD2L1	ARHGAP12
		MCM2	ARHGAP26
		MGP	ARHGAP8
		MOB3B	ARHGEF1
		MORC4	ARHGEF10L
		MS4A12	ARHGEF2
		MSX1	ARHGEF40
		MYBL2	ARL1
		MYO1E	ARL17A
		NDUFA4	ARL17B
		NME1	ARL6IP4
		NOTCH2	ARMC9
		NPM1	ARNT
		NT5E	ARNTL
		P4HA1	ARPP19
		PDGFC	ARRB2
		PHLDA1	ARRDC3
		PLK4	ARSD
		PLOD1	ARSE
		POLE2	ASCL3
		POSTN	ASMTL
		PPARA	ASNS
		PPP3CA	ASPH
		PRKAR2A	ASPHD2
		PRPF40A	ASPN
		RPS27L	ASS1
		RRM2	ATF2
		SDCBP	ATF7IP2
		SELENBP1	ATG12
		SERPINE1	ATIC
		SLC39A7	ATL2
		SMARCA4	ATN1
		SPARC	ATP1A1
		SSR1	ATP1B4
		STX7	ATP2C2
		SYK	ATP5B
		SZT2	ATP6AP1
		THBD	ATP6V0B
		THBS2	ATP6V0E1
		TM4SF1	ATP6V1C1
		TNPO1	ATP6V1G1
		TP53	ATP6V1H
		TPBG	ATP7A
		TRAF4	AURKA
		TXN	AVEN
		VCAN	AXIN2
		VEGFA	AXL
		WWTR1	B2M
		YWHAH	B3GNT3
		ZNF117	B4GALNT1
			B4GALT3
			B4GALT5
			BACH2
			BAX
			BBS4
			BCKDK
			BCL9L
			BHLHE40
			BICD1
			BICD2
			BID
			BIN1
			BIRC2
			BIRC5
			BIRC6
			BLCAP
			BMP2
			BMPR1A
			BNIP3L
			BPNT1
			BRE
			BRI3
			BTBD3
			BTG2
			BUB3
			C10orf99
			C11orf10
			C11orf2
			C11orf20
			C11orf35
			C12orf29
			C12orf43
			C12orf47
			C14orf2
			C15orf42
			C17orf63
			C17orf76-AS1
			C19orf43
			C1orf21
			C1orf27
			C1orf9
			C1QB
			C1QBP
			C21orf2
			C2orf27B
			C2orf89
			C4BPA
			C4orf3
			C5orf41
			C6orf105
			C6orf203
			C7orf44
			C7orf59
			C8orf38
			C9orf3
			C9orf53
			C9orf7
			CA3
			CA9
			CALM3
			CAMK1D
			CAMK2B
			CAPN12
			CAPS
			CASP1
			CASP10
			CASP3
			CCBL1
			CCDC6
			CCDC90A
			CCL11
			CCL16
			CCL18
			CCL20
			CCL28
			CCNA2
			CCNB1
			CCNB2
			CCND1
			CCND2
			CCNF
			CCNT1
			CD177
			CD1C
			CD200
			CD24
			CD2AP
			CD52
			CD55
			CD59
			CD79A
			CD93
			CDC14A
			CDC20
			CDC42BPA
			CDC42BPG
			CDC42SE1
			CDC42SE2
			CDC45
			CDC6
			CDCA3
			CDCA5
			CDHR1
			CDK1
			CDK11A
			CDK11B
			CDK12
			CDK20
			CDKN2A
			CDS2
			CDT1
			CEACAM5
			CEACAM6
			CEACAM7
			CEBPB
			CEP120
			CEP152
			CEP19
			CFB
			CFL1
			CFTR
			CHAF1A
			CHCHD10
			CHCHD2
			CHD3
			CHID1
			CHRDL1
			CHRNA4
			CIRBP
			CISD3
			CKB
			CKMT2
			CKS1B
			CKS2
			CLCF1
			CLCN2
			CLDN11
			CLDN16
			CLDN2
			CLEC11A
			CLEC4D
			CLEC4M
			CLIC4
			CLMN
			CLPTM1L
			CLTA
			CLTC
			CNDP2
			CNIH4
			CNKSR1
			CNN3
			CNNM4
			CNOT7
			CNPY3
			CNTN1
			COG5
			COL10A1
			COL11A1
			COL12A1
			COL5A1
			COL5A2
			COL6A1
			COL6A2
			COL6A3
			COMMD10
			COPB1
			COPG
			COPS4
			COPS7B
			COPZ2
			CORO1C
			CORO2B
			COX10
			COX5A
			COX5B
			COX6B1
			COX6B2
			COX7A2
			COX7A2L
			CPEB2
			CPNE1
			CPNE3
			CPNE7
			CPT2
			CRABP1
			CREBL2
			CRISPLD2
			CSGALNACT2
			CSN3
			CSNK1A1
			CSNK2A1
			CTBP2
			CTHRC1
			CTSB
			CTSC
			CTSD
			CTSL1
			CTSS
			CUL9
			CXCL10
			CXCL11
			CXCL13
			CXCL16
			CXCL6
			CXCR7
			CYCS
			CYLC1
			CYP19A1
			CYP2E1
			CYP3A5
			CYP51A1
			CYR61
			DAAM2
			DAD1
			DAZ4
			DBF4B
			DBT
			DCAF7
			DCC
			DCLRE1C
			DCN
			DCTD
			DCTN3
			DDIT4
			DDN
			DDOST
			DDX17
			DDX27
			DDX39B
			DDX3Y
			DDX50
			DDX59
			DDX6
			DECR1
			DECR2
			DEFB1
			DEK
			DENND2A
			DFNB31
			DGAT1
			DGCR9
			DHRS11
			DHX34
			DIP2A
			DKC1
			DKK1
			DLEU1
			DLG3
			DLG5
			DLGAP5
			DLK1
			DMWD
			DNAH2
			DNAJA3
			DNAJB9
			DNAJC10
			DNAJC11
			DNAJC16
			DNALI1
			DOK3
			DOPEY2
			DOT1L
			DSG1
			DSP
			DTX2
			DTX4
			DUOX2
			DUOXA2
			DUSP1
			DUSP10
			DUSP5
			DUSP6
			DVL1
			DYNLT1
			EARS2
			EBNA1BP2
			ECE1
			EDAR
			EDEM1
			EEA1
			EEF1B2
			EEF1G
			EEF2K
			EFHD2
			EFNA3
			EFR3A
			EGF
			EGFR
			EGR1
			EHBP1L1
			EIF2C2
			EIF2S2
			EIF3D
			EIF3K
			EIF4G3
			EIF5A2
			ELF1
			ELK4
			ELOVL5
			EME2
			EML2
			EMR3
			ENO1
			EPB41L4B
			EPCAM
			EPHB4
			EPRS
			ERBB4
			ERCC4
			EREG
			ERF
			ERRFI1
			ESD
			ETHE1
			ETNK1
			EVPL
			EWSR1
			F5
			FA2H
			FADD
			FAM118B
			FAM173B
			FAM184B
			FAM190A
			FAM215A
			FAM3A
			FAM55D
			FAM60A
			FAM83G
			FAM84A
			FANCD2
			FAP
			FAS
			FAU
			FBN1
			FBXO4
			FBXO45
			FCGBP
			FGA
			FGB
			FGF2
			FGFBP1
			FGL1
			FHL2
			FHL3
			FKBP10
			FKBP1B
			FKBP8
			FLCN
			FNDC1
			FNDC3B
			FNIP1
			FOLR1
			FOXA1
			FOXM1
			FOXO3
			FOXO4
			FOXP3
			FOXP4
			FOXRED2
			FRAT2
			FRYL
			FXR2
			FZR1
			GABARAP
			GAGE1
			GAGE12C
			GAGE12D
			GAGE12E
			GAGE12F
			GAGE12G
			GAGE12H
			GAGE12I
			GAGE12J
			GAGE2A
			GAGE2C
			GAGE2D
			GAGE2E
			GAGE4
			GAGE5
			GAGE6
			GAGE7
			GAGE8
			GALNT4
			GALNT5
			GATA6
			GBP1
			GCC2
			GCHFR
			GCLM
			GEM
			GEMIN6
			GFPT1
			GFRA2
			GGCX
			GINS2
			GINS4
			GIPC1
			GJB2
			GK
			GLB1
			GLUL
			GMDS
			GMNN
			GNAS
			GNG12
			GNL1
			GOLGA2
			GOSR1
			GPATCH3
			GPN3
			GPNMB
			GPR75
			GPRC5A
			GPSM3
			GPT
			GPT2
			GRB7
			GREM1
			GRHL2
			GRIN2D
			GRSF1
			GSPT1
			GSTM3
			GSTO2
			GTF2H4
			GTF3A
			GTF3C5
			GTPBP2
			GTSE1
			GUCY1B3
			GUF1
			GZMA
			GZMB
			H2AFZ
			HCFC1
			HCN3
			HCP5
			HES1
			HEYL
			HIF1A
			HIF1AN
			HIP1
			HIP1R
			HIPK1
			HIPK3
			HIST1H2AJ
			HIST1H4C
			HIST1H4J
			HIST1H4K
			HIST2H2AA4
			HJURP
			HKR1
			HLA-A
			HLA-B
			HLA-DQB1
			HLA-DRB1
			HLA-DRB4
			HLA-F
			HMCN1
			HMGA2
			HMGB1
			HMGB3
			HMGN2
			HMMR
			HN1L
			HNF1A-AS1
			HNRNPC
			HNRNPL
			HOXA1
			HOXB3
			HOXC4
			HOXD9
			HPN
			HPSE
			HR
			HS3ST5
			HSCB
			HSD3B1
			HSPA13
			HSPA14
			HSPA9
			HTN1
			HTR4
			HTRA1
			ICAM1
			ICAM2
			ID2
			ID4
			IDH1
			IDH3G
			IFI30
			IFI44L
			IFIT3
			IFNAR1
			IFNGR2
			IGF1R
			IGF2R
			IGFBP1
			IGFBP2
			IGFBP3
			IGFBP7
			IGHA1
			IGHG1
			IGHM
			IGJ
			IGKC
			IGKJ3
			IGKJ4
			IGKV1D-13
			IGL@
			IGLJ3
			IGLL5
			IGLV2-14
			IGSF3
			IKBKG
			IL12A
			IL12RB1
			IL17A
			IL17RB
			IL17RC
			IL23A
			IL28RA
			IL2RA
			IL2RB
			IL32
			INO80
			INPPL1
			INSIG2
			INSM1
			INSR
			IPW
			IQGAP1
			IQSEC1
			IRAK3
			IREB2
			IRF1
			IRF2
			IRF5
			IRF6
			IRS2
			ITGA2
			ITGA6
			ITGB1
			ITGB3BP
			ITGB5
			ITGBL1
			ITLN1
			ITPK1
			ITPR1
			IVL
			JUN
			KANK1
			KBTBD11
			KCNAB1
			KCNE3
			KCNE4
			KCNQ4
			KDELR3
			KDSR
			KHDRBS3
			KIAA0125
			KIAA0141
			KIAA0284
			KIAA0319L
			KIAA0913
			KIAA1217
			KIAA1919
			KIF21A
			KIF24
			KIF4A
			KIFC2
			KLC1
			KLF2
			KLHL8
			KLRC1
			KLRC2
			KPNA1
			KPNA2
			KPNB1
			KRI1
			KRT18
			KRT23
			KTN1
			LAMB1
			LARP1
			LARP4B
			LARS2
			LCK
			LCN12
			LCP1
			LDLR
			LDLRAP1
			LEPR
			LIF
			LILRB2
			LIMK2
			LMTK2
			LRCH1
			LRIG1
			LRP1
			LRPPRC
			LRRC1
			LRRC17
			LRRC37A
			LRRC37A2
			LRRC37B
			LRRC37BP1
			LRRC59
			LRRFIP2
			LSM5
			LTB4R
			LTBP3
			LTBP4
			LYPLA1
			MACC1
			MACF1
			MACROD1
			MAD2L1BP
			MADCAM1
			MAF
			MAFF
			MAFG
			MALAT1
			MAN2A2
			MAP2K2
			MAP3K8
			MAP4K4
			MAPK12
			MAPK1IP1L
			MARCKS
			MARS
			MAST2
			MAVS
			MBNL2
			MBTPS2
			MCCC2
			MCF2
			MCM3
			MCM6
			MCM7
			MCOLN2
			MCTP1
			MDH1
			ME2
			MEA1
			MED1
			MED12
			MED21
			MED28
			MEF2A
			MEX3A
			MFSD10
			MGEA5
			MGLL
			MICA
			MID1
			MINA
			MIR612
			MITF
			MKI67
			MLF1IP
			MLL
			MLLT11
			MLN
			MLPH
			MMP1
			MMP11
			MMP12
			MMP13
			MMP2
			MMP25
			MORC3
			MORF4L2
			MOSPD2
			MPDU1
			MRPL16
			MRPL23
			MRPL24
			MRPL3
			MRPL37
			MRPL52
			MRPS10
			MRPS11
			MS4A1
			MS4A6A
			MSR1
			MTA2
			MTF1
			MTMR1
			MTPAP
			MUC2
			MUC3A
			MUC4
			MUC5B
			MUC6
			MUM1
			MUM1L1
			MXI1
			MYB
			MYC
			MYF6
			MYH1
			MYL1
			MYO10
			MYO1A
			MYOM1
			MYOT
			NAA50
			NADK
			NAPB
			NAPEPLD
			NARS
			NAT1
			NBN
			NCAPD2
			NCOR1
			NDRG1
			NDRG2
			NDUFA1
			NDUFA13
			NDUFA6
			NDUFA9
			NDUFB7
			NDUFV1
			NEK2
			NEK6
			NET1
			NF1
			NFIX
			NGB
			NHLRC3
			NHP2
			NIP7
			NLK
			NMD3
			NME2
			NMNAT3
			NNMT
			NOL8
			NOLC1
			NOP16
			NOS1
			NOTCH1
			NOTCH2NL
			NOTCH3
			NOV
			NPIPL2
			NPIPL3
			NPR3
			NQO1
			NR1D2
			NR3C2
			NR5A2
			NR6A1
			NRARP
			NRG2
			NRN1
			NRP2
			NSRP1
			NTM
			NTRK2
			NUAK1
			NUFIP1
			NUMB
			NUP155
			NUP50
			NXF1
			OAF
			OAS1
			OLA1
			OLFM4
			OLFML2B
			OLR1
			OPHN1
			OS9
			OSBP
			OSBPL2
			OXSR1
			P2RY2
			P4HB
			PABPN1
			PADI4
			PAFAH1B2
			PAG1
			PAICS
			PAK1
			PAM
			PAPPA
			PAPSS1
			PAPSS2
			PARK7
			PARP14
			PARP6
			PBX2
			PCGF2
			PCLO
			PCNT
			PCSK7
			PDCD10
			PDCL
			PDGFRA
			PDLIM5
			PDPK1
			PDPN
			PEA15
			PECR
			PEG10
			PER1
			PERP
			PEX13
			PEX5
			PFDN2
			PGM1
			PHB2
			PHF21A
			PHF3
			PI4K2A
			PICK1
			PIK3CA
			PIM1
			PIM3
			PKM2
			PLA2G2E
			PLAT
			PLAUR
			PLBD2
			PLCB4
			PLEKHB2
			PLEKHG3
			PLIN3
			PLK1
			PLK2
			PLSCR1
			PLXNA3
			PLXNB2
			PMEL
			PML
			PMS2P5
			PNMA2
			PODNL1
			PODXL
			POLQ
			POLR2A
			POLR2F
			POLR3A
			POLR3K
			POTEI
			POU2AF1
			PPARG
			PPDPF
			PPFIBP1
			PPIA
			PPID
			PPIF
			PPP1R10
			PPP1R14C
			PPP1R21
			PPP2R2A
			PPP2R2D
			PPP6R2
			PPPDE2
			PRAC
			PRADC1
			PRAME
			PRDX5
			PRELP
			PRKAB2
			PRKDC
			PRPF8
			PRRX1
			PRSS8
			PRTN3
			PSAT1
			PSG11
			PSG2
			PSMB10
			PSMB8
			PSMB9
			PSMC1
			PSMC2
			PSMD9
			PTBP3
			PTGS2
			PTK2
			PTK2B
			PTP4A1
			PTP4A2
			PTPRC
			PTPRN2
			PVR
			PXDN
			PYROXD1
			QPRT
			R3HCC1
			R3HDML
			RAB11A
			RAB31
			RABGAP1
			RABIF
			RAD50
			RAD52
			RALBP1
			RALGAPA2
			RAN
			RANBP2
			RAPGEF1
			RAPH1
			RARB
			RASA1
			RASSF7
			RASSF8
			RBBP4
			RBM15B
			RBM19
			RBM25
			RBM47
			RBM4B
			RBMS1
			RCAN1
			RCC1
			RCL1
			REEP1
			REEP2
			RERE
			RERG
			REST
			RFC4
			RGPD3
			RGPD4
			RGPD5
			RHBDD1
			RHEB
			RHOA
			RHOJ
			RHOQ
			RHOV
			RIPK2
			RMND5A
			RNASE2
			RNF123
			RNF145
			RNF181
			RNF213
			RNF39
			RNF43
			RNF44
			ROBO1
			RPA3
			RPL10
			RPL15
			RPL17
			RPL27A
			RPL29
			RPL31
			RPL32P3
			RPL35
			RPL37A
			RPL38
			RPL39
			RPL5
			RPL6
			RPL9
			RPLP2
			RPS11
			RPS14
			RPS15A
			RPS19
			RPS21
			RPS23
			RPS28
			RPS3A
			RPS5
			RPS6
			RPS6KA2
			RPS7
			RPS8
			RPUSD2
			RSRC1
			RTEL1
			RUNX1
			RUNX1T1
			RUVBL1
			RYR3
			S100A12
			S100A3
			S100P
			SACM1L
			SAFB2
			SALL4
			SAMD4B
			SAMHD1
			SAT1
			SATB2
			SAV1
			SAYSD1
			SCAMP1
			SCD
			SCHIP1
			SCN10A
			SCNN1B
			SCO1
			SCOC
			SCRN2
			SCUBE2
			SDC4
			SEC23IP
			SEC24D
			SEC62
			SEH1L
			SEMA3A
			SEPP1
			37500
			SERINC1
			SERPINB5
			SESN2
			SET
			SETMAR
			SFN
			SFRP2
			SH2B1
			SH3D19
			SH3GLB1
			SIGMAR1
			SIK3
			SIPA1L3
			SKP1
			SLA
			SLC11A2
			SLC17A7
			SLC1A3
			SLC20A2
			SLC24A1
			SLC25A10
			SLC25A3
			SLC25A30
			SLC25A5
			SLC26A3
			SLC26A6
			SLC2A14
			SLC2A3
			SLC30A7
			SLC35D1
			SLC35G4
			SLC37A1
			SLC39A14
			SLC39A2
			SLC39A6
			SLC4A4
			SLC6A11
			SLC6A6
			SLCO4A1
			SLK
			SLPI
			SMAD1
			SMAD6
			SMARCA2
			SMARCC1
			SMARCD1
			SMARCD2
			SMARCD3
			SMARCE1
			SMC1A
			SMC4
			SMC5
			SMTN
			SMURF1
			SMURF2
			SNAPC2
			SNAPC3
			SND1
			SNHG12
			SNORD84
			SNRPB2
			SNRPN
			SNTB2
			SNURF
			SOAT1
			SOD2
			SORBS2
			SORD
			SOX4
			SP100
			SP110
			SPC25
			SPDYA
			SPDYE2
			SPEN
			SPNS1
			SPOCK1
			SPOP
			SPRY4
			SRC
			SRGAP1
			SRGN
			SRP19
			SRP72
			SRSF10
			SRSF9
			SSBP1
			SSFA2
			SSR2
			SSR3
			SSX2IP
			ST7L
			STAT1
			STC1
			STMN3
			STON1
			STOX2
			SULT1C2
			SULT1E1
			SULT2B1
			SUPT4H1
			SVIL
			SYT17
			TACC2
			TACC3
			TAF12
			TAF15
			TAGLN2
			TAL1
			TAOK2
			TAPBP
			TARS
			TAX1BP1
			TAZ
			TBC1D9
			TBCB
			TBK1
			TBL1XR1
			TCEAL4
			TCEB3
			TCF12
			TCF3
			TCF7L2
			TCHP
			TCN1
			TCOF1
			TEAD3
			TEX10
			TEX11
			TFAM
			TFG
			TFRC
			TGFB3
			THBS1
			THNSL2
			THOC5
			THPO
			THRA
			THRAP3
			TIA1
			TICAM2
			TIE1
			TIMM22
			TIMM23
			TIMP1
			TIMP3
			TJP2
			TLCD2
			TLK1
			TM4SF5
			TMBIM1
			TMBIM4
			TMCC1
			TMED7
			TMED7-TICAM2
			TMEM14A
			TMEM14C
			TMEM184A
			TMEM236
			TMEM53
			TMEM55A
			TMEM87A
			TMEM97
			TMPRSS4
			TMSB4X
			TMSL3
			TMX1
			TNFAIP8
			TNFRSF10A
			TNFRSF11A
			TNFRSF11B
			TNFRSF17
			TNFRSF1A
			TNFRSF21
			TNFRSF6B
			TNIK
			TNNC1
			TNPO3
			TNS1
			TNXB
			TOM1L2
			TOMM70A
			TP53BP2
			TPM1
			TPPP
			TRAPPC11
			TRAPPC6A
			TRIB2
			TRIB3
			TRIM15
			TRIM2
			TRIM25
			TRIM26
			TRIM29
			TRIM31
			TRIM33
			TRIM5
			TRIO
			TRIP13
			TRPS1
			TRPV4
			TSKU
			TSPAN1
			TSR2
			TTC13
			TTC39A
			TTC39B
			TTK
			TTYH3
			TUBA1B
			TUBB
			TXNIP
			TXNRD1
			TYMS
			TYRO3
			UACA
			UBE2D3
			UBE2E3
			UBE2G2
			UBE2H
			UBE2L3
			UBE2T
			UBE4A
			UBQLN4
			UBTD1
			UBXN4
			UCHL3
			UHRF1
			UNC45A
			UPP1
			UQCR11
			UQCRC1
			UQCRC2
			URI1
			USP12
			USP32
			VASP
			VAT1
			VAV1
			VCL
			VCP
			VILL
			VIM
			VKORC1
			VPS16
			VPS26B
			VPS53
			WASF2
			WASL
			WBP11
			WDR45
			WHSC1
			WHSC1L1
			WHSC2
			WIPF1
			WISP1
			WSB1
			WSCD1
			WWC2
			XPC
			XRCC5
			YIPF2
			YJEFN3
			YLPM1
			YPEL5
			YWHAB
			ZBED4
			ZBTB16
			ZBTB20
			ZC3HAV1
			ZC3HC1
			ZDHHC1
			ZFAND1
			ZFAND3
			ZFAND5
			ZFC3H1
			ZFHX3
			ZFY
			ZHX2
			ZMPSTE24
			ZMYND8
			ZNF148
			ZNF175
			ZNF230
			ZNF410
			ZNF418
			ZNF434
			ZNF532
			ZNF587
			ZNF592
			ZNF607
			ZNF609
			ZNF655
			ZNF683
			ZNF69
			ZNF697
			ZNF75A
			ZNF770
			ZNF814
			ZNRF3
			ZXDC
