# Supplementary material for: Clinical Value of Prognosis Gene Expression Signatures in Colorectal Cancer: A Systematic Review
Source: PLoS One. 2012 Nov 7;7(11):e48877. doi: 10.1371/journal.pone.0048877 (PMC3492249; doi:10.1371/journal.pone.0048877)
Supplement: File S5 — Random Forest classification results. Random Forest classification results for each signature and dataset are shown for all, stage II, stage III, Microsatellite Stable and Microsatellite instable samples analyses. MCC: Matthews Correlation Coefficient (MCC) and 95% confidence interval; p-value: permutation p-value associated with MCC; Acc: accuracy rate; Sens: sensitivity; Spec: specificity; No events/events: number of samples with good and bad prognosis respectively. Last column shows the same values for the pooled analyses across datasets using sample size as weights. (XLS) [file pone.0048877.s014.xls]

## Sheet: All samples
Signature	GSE5206	GSE17537	GSE17536	GSE2630	EMEXP1245	GSE12945	GSE10402	GSE14333	GSE13294	GSE28722	GSE18088	Global
ST09	MCC = 0.435 [0.228 , 0.587 ] p-value = 2e-05 Acc = 0.720 Sens = 0.737 Spec = 0.710 No events / events: 62 / 38	MCC = 0.265 [-0.055 , 0.519 ] p-value = 0.06248 Acc = 0.638 Sens = 0.600 Spec = 0.667 No events / events: 27 / 20	MCC = 0.233 [0.062 , 0.382 ] p-value = 0.00445 Acc = 0.617 Sens = 0.630 Spec = 0.603 No events / events: 68 / 73	MCC = -0.149 [-0.522 , 0.333 ] p-value = 0.88499 Acc = 0.500 Sens = 0.167 Spec = 0.700 No events / events: 10 / 6	MCC = -0.071 [-0.236 , 0.088 ] p-value = 0.85106 Acc = 0.483 Sens = 0.404 Spec = 0.520 No events / events: 102 / 47	MCC = 0.098 [-0.180 , 0.336 ] p-value = 0.34036 Acc = 0.527 Sens = 0.615 Spec = 0.500 No events / events: 42 / 13	MCC = 0.132 [-0.111 , 0.323 ] p-value = 0.21625 Acc = 0.521 Sens = 0.700 Spec = 0.492 No events / events: 63 / 10	MCC = 0.312 [0.180 , 0.427 ] p-value = < 2.22e-16 Acc = 0.656 Sens = 0.604 Spec = 0.707 No events / events: 116 / 111	MCC = 0.170 [0.009 , 0.316 ] p-value = 0.0298 Acc = 0.534 Sens = 0.722 Spec = 0.473 No events / events: 110 / 36	MCC = 0.241 [0.013 , 0.427 ] p-value = 0.02117 Acc = 0.616 Sens = 0.657 Spec = 0.588 No events / events: 51 / 35	MCC = 0.145 [-0.143 , 0.384 ] p-value = 0.23075 Acc = 0.528 Sens = 0.692 Spec = 0.475 No events / events: 40 / 13	MCC = 0.178 [0.116 , 0.239 ] p-value = 9.9999e-06 Acc = 0.577 Sens = 0.606 Spec = 0.561 No events / events: 619 / 358
SM09	MCC = 0.270 [0.066 , 0.444 ] p-value = 0.00613 Acc = 0.640 Sens = 0.632 Spec = 0.645 No events / events: 62 / 38	MCC = 0.498 [0.200 , 0.698 ] p-value = 0.00069 Acc = 0.745 Sens = 0.800 Spec = 0.704 No events / events: 27 / 20	MCC = 0.310 [0.151 , 0.452 ] p-value = 0.00017 Acc = 0.652 Sens = 0.603 Spec = 0.706 No events / events: 68 / 73	MCC = 0.000 [-0.522 , 0.467 ] p-value = 0.69493 Acc = 0.500 Sens = 0.500 Spec = 0.500 No events / events: 10 / 6	MCC = -0.045 [-0.212 , 0.111 ] p-value = 0.76734 Acc = 0.463 Sens = 0.511 Spec = 0.441 No events / events: 102 / 47	MCC = 0.058 [-0.224 , 0.298 ] p-value = 0.45888 Acc = 0.491 Sens = 0.615 Spec = 0.452 No events / events: 42 / 13	MCC = 0.118 [-0.132 , 0.324 ] p-value = 0.25237 Acc = 0.575 Sens = 0.600 Spec = 0.571 No events / events: 63 / 10	MCC = 0.171 [0.039 , 0.297 ] p-value = 0.00721 Acc = 0.586 Sens = 0.568 Spec = 0.603 No events / events: 116 / 111	MCC = 0.073 [-0.095 , 0.231 ] p-value = 0.24692 Acc = 0.507 Sens = 0.611 Spec = 0.473 No events / events: 110 / 36	MCC = 0.185 [-0.034 , 0.383 ] p-value = 0.06703 Acc = 0.593 Sens = 0.600 Spec = 0.588 No events / events: 51 / 35	MCC = 0.142 [-0.166 , 0.363 ] p-value = 0.23574 Acc = 0.566 Sens = 0.615 Spec = 0.550 No events / events: 40 / 13	MCC = 0.144 [0.083 , 0.205 ] p-value = 9.9999e-06 Acc = 0.565 Sens = 0.585 Spec = 0.554 No events / events: 654 / 376
VL10	MCC = 0.344 [0.143 , 0.518 ] p-value = 0.00054 Acc = 0.680 Sens = 0.658 Spec = 0.694 No events / events: 62 / 38	MCC = 0.363 [0.044 , 0.606 ] p-value = 0.0132 Acc = 0.681 Sens = 0.700 Spec = 0.667 No events / events: 27 / 20	MCC = 0.317 [0.087 , 0.504 ] p-value = 0.00321 Acc = 0.655 Sens = 0.697 Spec = 0.627 No events / events: 51 / 33	MCC = -0.067 [-0.600 , 0.358 ] p-value = 0.78487 Acc = 0.500 Sens = 0.333 Spec = 0.600 No events / events: 10 / 6	MCC = 0.059 [-0.107 , 0.216 ] p-value = 0.29428 Acc = 0.523 Sens = 0.553 Spec = 0.510 No events / events: 102 / 47	MCC = -0.053 [-0.330 , 0.211 ] p-value = 0.76016 Acc = 0.473 Sens = 0.462 Spec = 0.476 No events / events: 42 / 13	MCC = 0.118 [-0.132 , 0.315 ] p-value = 0.25188 Acc = 0.575 Sens = 0.600 Spec = 0.571 No events / events: 63 / 10	MCC = 0.339 [0.215 , 0.462 ] p-value = < 2.22e-16 Acc = 0.670 Sens = 0.631 Spec = 0.707 No events / events: 116 / 111	MCC = 0.287 [0.136 , 0.421 ] p-value = 0.00035 Acc = 0.610 Sens = 0.778 Spec = 0.555 No events / events: 110 / 36	MCC = 0.157 [-0.070 , 0.359 ] p-value = 0.10743 Acc = 0.581 Sens = 0.571 Spec = 0.588 No events / events: 51 / 35	MCC = 0.145 [-0.164 , 0.363 ] p-value = 0.23458 Acc = 0.528 Sens = 0.692 Spec = 0.475 No events / events: 40 / 13	MCC = 0.212 [0.149 , 0.276 ] p-value = 9.9999e-06 Acc = 0.600 Sens = 0.627 Spec = 0.585 No events / events: 586 / 303
BD07	MCC = 0.201 [-0.008 , 0.377 ] p-value = 0.03559 Acc = 0.590 Sens = 0.658 Spec = 0.548 No events / events: 62 / 38	MCC = 0.473 [0.158 , 0.694 ] p-value = 0.00132 Acc = 0.745 Sens = 0.650 Spec = 0.815 No events / events: 27 / 20	MCC = 0.076 [-0.092 , 0.246 ] p-value = 0.22875 Acc = 0.539 Sens = 0.562 Spec = 0.515 No events / events: 68 / 73	MCC = 0.683 [0.293 , 0.775 ] p-value = 0.01088 Acc = 0.812 Sens = 1.000 Spec = 0.700 No events / events: 10 / 6	MCC = -0.124 [-0.286 , 0.035 ] p-value = 0.95438 Acc = 0.436 Sens = 0.426 Spec = 0.441 No events / events: 102 / 47	MCC = 0.266 [-0.031 , 0.469 ] p-value = 0.04927 Acc = 0.636 Sens = 0.692 Spec = 0.619 No events / events: 42 / 13	MCC = 0.203 [-0.068 , 0.416 ] p-value = 0.08545 Acc = 0.671 Sens = 0.600 Spec = 0.683 No events / events: 63 / 10	MCC = 0.110 [-0.032 , 0.236 ] p-value = 0.06363 Acc = 0.555 Sens = 0.541 Spec = 0.569 No events / events: 116 / 111	MCC = 0.230 [0.056 , 0.366 ] p-value = 0.0047 Acc = 0.603 Sens = 0.694 Spec = 0.573 No events / events: 110 / 36	MCC = 0.229 [0.008 , 0.427 ] p-value = 0.02779 Acc = 0.628 Sens = 0.543 Spec = 0.686 No events / events: 51 / 35	MCC = 0.033 [-0.254 , 0.296 ] p-value = 0.52915 Acc = 0.509 Sens = 0.538 Spec = 0.500 No events / events: 40 / 13	MCC = 0.134 [0.071 , 0.190 ] p-value = 9.9999e-06 Acc = 0.570 Sens = 0.568 Spec = 0.571 No events / events: 681 / 396
LN07NZ	MCC = 0.130 [-0.072 , 0.327 ] p-value = 0.13829 Acc = 0.570 Sens = 0.553 Spec = 0.581 No events / events: 62 / 38	MCC = 0.341 [0.021 , 0.567 ] p-value = 0.01993 Acc = 0.660 Sens = 0.750 Spec = 0.593 No events / events: 27 / 20	MCC = 0.236 [0.068 , 0.390 ] p-value = 0.00426 Acc = 0.617 Sens = 0.589 Spec = 0.647 No events / events: 68 / 73	MCC = -0.163 [-0.683 , 0.313 ] p-value = 0.87955 Acc = 0.438 Sens = 0.333 Spec = 0.500 No events / events: 10 / 6	MCC = 0.384 [0.218 , 0.522 ] p-value = < 2.22e-16 Acc = 0.705 Sens = 0.702 Spec = 0.706 No events / events: 102 / 47	MCC = -0.118 [-0.375 , 0.136 ] p-value = 0.88431 Acc = 0.455 Sens = 0.385 Spec = 0.476 No events / events: 42 / 13	MCC = 0.049 [-0.191 , 0.267 ] p-value = 0.46407 Acc = 0.562 Sens = 0.500 Spec = 0.571 No events / events: 63 / 10	MCC = 0.181 [0.051 , 0.306 ] p-value = 0.00462 Acc = 0.590 Sens = 0.604 Spec = 0.578 No events / events: 116 / 111	MCC = 0.270 [0.108 , 0.405 ] p-value = 0.00107 Acc = 0.623 Sens = 0.722 Spec = 0.591 No events / events: 110 / 36	MCC = 0.194 [-0.034 , 0.383 ] p-value = 0.05645 Acc = 0.593 Sens = 0.629 Spec = 0.569 No events / events: 51 / 35	MCC = 0.124 [-0.166 , 0.353 ] p-value = 0.28325 Acc = 0.509 Sens = 0.692 Spec = 0.450 No events / events: 40 / 13	MCC = 0.176 [0.113 , 0.239 ] p-value = 9.9999e-06 Acc = 0.586 Sens = 0.610 Spec = 0.572 No events / events: 579 / 349
AD09MSI	MCC = 0.162 [-0.046 , 0.341 ] p-value = 0.07989 Acc = 0.590 Sens = 0.553 Spec = 0.613 No events / events: 62 / 38	MCC = 0.168 [-0.131 , 0.438 ] p-value = 0.19591 Acc = 0.596 Sens = 0.500 Spec = 0.667 No events / events: 27 / 20	MCC = 0.150 [-0.022 , 0.317 ] p-value = 0.05283 Acc = 0.574 Sens = 0.562 Spec = 0.588 No events / events: 68 / 73	MCC = 0.098 [-0.467 , 0.522 ] p-value = 0.54701 Acc = 0.562 Sens = 0.500 Spec = 0.600 No events / events: 10 / 6	MCC = 0.103 [-0.064 , 0.267 ] p-value = 0.14076 Acc = 0.564 Sens = 0.532 Spec = 0.578 No events / events: 102 / 47	MCC = 0.033 [-0.245 , 0.290 ] p-value = 0.52603 Acc = 0.509 Sens = 0.538 Spec = 0.500 No events / events: 42 / 13	MCC = 0.153 [-0.107 , 0.356 ] p-value = 0.16825 Acc = 0.616 Sens = 0.600 Spec = 0.619 No events / events: 63 / 10	MCC = 0.225 [0.094 , 0.353 ] p-value = 0.00055 Acc = 0.612 Sens = 0.622 Spec = 0.603 No events / events: 116 / 111	MCC = 0.103 [-0.066 , 0.254 ] p-value = 0.1455 Acc = 0.548 Sens = 0.583 Spec = 0.536 No events / events: 110 / 36	MCC = 0.099 [-0.127 , 0.298 ] p-value = 0.24396 Acc = 0.547 Sens = 0.571 Spec = 0.529 No events / events: 51 / 35	MCC = 0.142 [-0.164 , 0.372 ] p-value = 0.23678 Acc = 0.566 Sens = 0.615 Spec = 0.550 No events / events: 40 / 13	MCC = 0.145 [0.088 , 0.203 ] p-value = 9.9999e-06 Acc = 0.577 Sens = 0.576 Spec = 0.577 No events / events: 681 / 396
AD09MSS	MCC = 0.104 [-0.103 , 0.288 ] p-value = 0.20186 Acc = 0.560 Sens = 0.526 Spec = 0.581 No events / events: 62 / 38	MCC = 0.486 [0.190 , 0.698 ] p-value = 0.0011 Acc = 0.745 Sens = 0.750 Spec = 0.741 No events / events: 27 / 20	MCC = 0.235 [0.077 , 0.395 ] p-value = 0.00451 Acc = 0.617 Sens = 0.603 Spec = 0.632 No events / events: 68 / 73	MCC = 0.467 [-0.244 , 0.765 ] p-value = 0.09228 Acc = 0.750 Sens = 0.667 Spec = 0.800 No events / events: 10 / 6	MCC = 0.036 [-0.128 , 0.200 ] p-value = 0.39639 Acc = 0.530 Sens = 0.489 Spec = 0.549 No events / events: 102 / 47	MCC = 0.028 [-0.250 , 0.290 ] p-value = 0.54086 Acc = 0.545 Sens = 0.462 Spec = 0.571 No events / events: 42 / 13	MCC = -0.079 [-0.282 , 0.153 ] p-value = 0.84775 Acc = 0.548 Sens = 0.300 Spec = 0.587 No events / events: 63 / 10	MCC = 0.083 [-0.050 , 0.206 ] p-value = 0.13266 Acc = 0.542 Sens = 0.514 Spec = 0.569 No events / events: 116 / 111	MCC = 0.199 [0.025 , 0.351 ] p-value = 0.01347 Acc = 0.603 Sens = 0.639 Spec = 0.591 No events / events: 110 / 36	MCC = 0.062 [-0.156 , 0.271 ] p-value = 0.36316 Acc = 0.535 Sens = 0.514 Spec = 0.549 No events / events: 51 / 35	MCC = 0.164 [-0.124 , 0.406 ] p-value = 0.19012 Acc = 0.585 Sens = 0.615 Spec = 0.575 No events / events: 40 / 13	MCC = 0.120 [0.059 , 0.180 ] p-value = 6.9999e-05 Acc = 0.571 Sens = 0.548 Spec = 0.584 No events / events: 681 / 396
AJ08	MCC = 0.181 [-0.021 , 0.370 ] p-value = 0.05275 Acc = 0.590 Sens = 0.605 Spec = 0.581 No events / events: 62 / 38	MCC = 0.006 [-0.290 , 0.286 ] p-value = 0.60147 Acc = 0.511 Sens = 0.450 Spec = 0.556 No events / events: 27 / 20	MCC = 0.250 [0.080 , 0.409 ] p-value = 0.00246 Acc = 0.624 Sens = 0.603 Spec = 0.647 No events / events: 68 / 73	MCC = -0.258 [-0.733 , 0.244 ] p-value = 0.93982 Acc = 0.375 Sens = 0.333 Spec = 0.400 No events / events: 10 / 6	MCC = 0.131 [-0.033 , 0.288 ] p-value = 0.07588 Acc = 0.537 Sens = 0.660 Spec = 0.480 No events / events: 102 / 47	MCC = 0.012 [-0.267 , 0.270 ] p-value = 0.59058 Acc = 0.491 Sens = 0.538 Spec = 0.476 No events / events: 42 / 13	MCC = -0.053 [-0.272 , 0.181 ] p-value = 0.78287 Acc = 0.507 Sens = 0.400 Spec = 0.524 No events / events: 63 / 10	MCC = 0.242 [0.112 , 0.367 ] p-value = 0.00016 Acc = 0.621 Sens = 0.622 Spec = 0.621 No events / events: 116 / 111	MCC = 0.231 [0.073 , 0.373 ] p-value = 0.00429 Acc = 0.589 Sens = 0.722 Spec = 0.545 No events / events: 110 / 36	MCC = 0.469 [0.260 , 0.630 ] p-value = 2e-05 Acc = 0.733 Sens = 0.771 Spec = 0.706 No events / events: 51 / 35	MCC = 0.099 [-0.187 , 0.342 ] p-value = 0.34575 Acc = 0.528 Sens = 0.615 Spec = 0.500 No events / events: 40 / 13	MCC = 0.190 [0.130 , 0.244 ] p-value = 9.9999e-06 Acc = 0.588 Sens = 0.626 Spec = 0.565 No events / events: 681 / 396
AR05	MCC = 0.352 [0.146 , 0.518 ] p-value = 0.00048 Acc = 0.680 Sens = 0.684 Spec = 0.677 No events / events: 62 / 38	MCC = -0.131 [-0.408 , 0.168 ] p-value = 0.88436 Acc = 0.447 Sens = 0.350 Spec = 0.519 No events / events: 27 / 20	MCC = 0.022 [-0.148 , 0.190 ] p-value = 0.46483 Acc = 0.511 Sens = 0.507 Spec = 0.515 No events / events: 68 / 73	MCC = -0.098 [-0.618 , 0.358 ] p-value = 0.81878 Acc = 0.438 Sens = 0.500 Spec = 0.400 No events / events: 10 / 6	MCC = -0.144 [-0.301 , 0.021 ] p-value = 0.97293 Acc = 0.430 Sens = 0.404 Spec = 0.441 No events / events: 102 / 47	MCC = 0.250 [-0.028 , 0.454 ] p-value = 0.06011 Acc = 0.582 Sens = 0.769 Spec = 0.524 No events / events: 42 / 13	MCC = 0.061 [-0.176 , 0.286 ] p-value = 0.42881 Acc = 0.575 Sens = 0.500 Spec = 0.587 No events / events: 63 / 10	MCC = 0.206 [0.074 , 0.330 ] p-value = 0.00132 Acc = 0.604 Sens = 0.586 Spec = 0.621 No events / events: 116 / 111	MCC = 0.112 [-0.055 , 0.263 ] p-value = 0.1227 Acc = 0.527 Sens = 0.639 Spec = 0.491 No events / events: 110 / 36	MCC = 0.244 [0.015 , 0.431 ] p-value = 0.02022 Acc = 0.628 Sens = 0.600 Spec = 0.647 No events / events: 51 / 35	MCC = 0.076 [-0.213 , 0.321 ] p-value = 0.40507 Acc = 0.547 Sens = 0.538 Spec = 0.550 No events / events: 40 / 13	MCC = 0.109 [0.052 , 0.169 ] p-value = 0.00016 Acc = 0.553 Sens = 0.556 Spec = 0.552 No events / events: 681 / 396
BR05	MCC = 0.114 [-0.082 , 0.304 ] p-value = 0.1776 Acc = 0.560 Sens = 0.553 Spec = 0.565 No events / events: 62 / 38	MCC = 0.256 [-0.054 , 0.516 ] p-value = 0.07316 Acc = 0.638 Sens = 0.550 Spec = 0.704 No events / events: 27 / 20	MCC = 0.063 [-0.105 , 0.232 ] p-value = 0.28352 Acc = 0.532 Sens = 0.548 Spec = 0.515 No events / events: 68 / 73	MCC = -0.067 [-0.600 , 0.358 ] p-value = 0.78238 Acc = 0.500 Sens = 0.333 Spec = 0.600 No events / events: 10 / 6	MCC = 0.080 [-0.092 , 0.229 ] p-value = 0.21113 Acc = 0.523 Sens = 0.596 Spec = 0.490 No events / events: 102 / 47	MCC = 0.115 [-0.180 , 0.356 ] p-value = 0.29806 Acc = 0.582 Sens = 0.538 Spec = 0.595 No events / events: 42 / 13	MCC = 0.072 [-0.191 , 0.290 ] p-value = 0.38809 Acc = 0.589 Sens = 0.500 Spec = 0.603 No events / events: 63 / 10	MCC = 0.197 [0.063 , 0.313 ] p-value = 0.00207 Acc = 0.599 Sens = 0.568 Spec = 0.629 No events / events: 116 / 111	MCC = 0.056 [-0.111 , 0.220 ] p-value = 0.31668 Acc = 0.521 Sens = 0.556 Spec = 0.509 No events / events: 110 / 36	MCC = 0.374 [0.165 , 0.554 ] p-value = 0.00052 Acc = 0.686 Sens = 0.714 Spec = 0.667 No events / events: 51 / 35	MCC = 0.345 [0.035 , 0.563 ] p-value = 0.01466 Acc = 0.698 Sens = 0.692 Spec = 0.700 No events / events: 40 / 13	MCC = 0.148 [0.090 , 0.207 ] p-value = 9.9999e-06 Acc = 0.578 Sens = 0.578 Spec = 0.577 No events / events: 681 / 396
BR06	MCC = -0.144 [-0.332 , 0.053 ] p-value = 0.95032 Acc = 0.440 Sens = 0.368 Spec = 0.484 No events / events: 62 / 38	MCC = 0.055 [-0.240 , 0.333 ] p-value = 0.4676 Acc = 0.532 Sens = 0.500 Spec = 0.556 No events / events: 27 / 20	MCC = -0.079 [-0.239 , 0.089 ] p-value = 0.86795 Acc = 0.461 Sens = 0.479 Spec = 0.441 No events / events: 68 / 73	MCC = 0.098 [-0.467 , 0.516 ] p-value = 0.54924 Acc = 0.562 Sens = 0.500 Spec = 0.600 No events / events: 10 / 6	MCC = 0.001 [-0.162 , 0.155 ] p-value = 0.5657 Acc = 0.497 Sens = 0.511 Spec = 0.490 No events / events: 102 / 47	MCC = 0.094 [-0.184 , 0.342 ] p-value = 0.35512 Acc = 0.564 Sens = 0.538 Spec = 0.571 No events / events: 42 / 13	MCC = 0.053 [-0.187 , 0.267 ] p-value = 0.46054 Acc = 0.493 Sens = 0.600 Spec = 0.476 No events / events: 63 / 10	MCC = 0.093 [-0.037 , 0.219 ] p-value = 0.10258 Acc = 0.546 Sens = 0.559 Spec = 0.534 No events / events: 116 / 111	MCC = 0.270 [0.111 , 0.405 ] p-value = 0.00098 Acc = 0.623 Sens = 0.722 Spec = 0.591 No events / events: 110 / 36	MCC = 0.175 [-0.043 , 0.366 ] p-value = 0.08059 Acc = 0.581 Sens = 0.629 Spec = 0.549 No events / events: 51 / 35	MCC = 0.035 [-0.266 , 0.283 ] p-value = 0.52992 Acc = 0.472 Sens = 0.615 Spec = 0.425 No events / events: 40 / 13	MCC = 0.059 [-0.000 , 0.119 ] p-value = 0.02712 Acc = 0.525 Sens = 0.540 Spec = 0.515 No events / events: 681 / 396
BT04	MCC = 0.369 [0.162 , 0.527 ] p-value = 0.00015 Acc = 0.690 Sens = 0.684 Spec = 0.694 No events / events: 62 / 38	MCC = 0.400 [0.104 , 0.635 ] p-value = 0.00686 Acc = 0.702 Sens = 0.700 Spec = 0.704 No events / events: 27 / 20	MCC = 0.191 [0.024 , 0.347 ] p-value = 0.01812 Acc = 0.596 Sens = 0.603 Spec = 0.588 No events / events: 68 / 73	MCC = -0.067 [-0.600 , 0.358 ] p-value = 0.78537 Acc = 0.500 Sens = 0.333 Spec = 0.600 No events / events: 10 / 6	MCC = 0.125 [-0.033 , 0.279 ] p-value = 0.08778 Acc = 0.557 Sens = 0.596 Spec = 0.539 No events / events: 102 / 47	MCC = 0.290 [0.012 , 0.490 ] p-value = 0.03123 Acc = 0.618 Sens = 0.769 Spec = 0.571 No events / events: 42 / 13	MCC = 0.153 [-0.107 , 0.359 ] p-value = 0.16952 Acc = 0.616 Sens = 0.600 Spec = 0.619 No events / events: 63 / 10	MCC = 0.260 [0.120 , 0.375 ] p-value = 6e-05 Acc = 0.630 Sens = 0.622 Spec = 0.638 No events / events: 116 / 111	MCC = 0.222 [0.063 , 0.359 ] p-value = 0.00639 Acc = 0.596 Sens = 0.694 Spec = 0.564 No events / events: 110 / 36	MCC = 0.434 [0.222 , 0.610 ] p-value = 4e-05 Acc = 0.721 Sens = 0.714 Spec = 0.725 No events / events: 51 / 35	MCC = 0.318 [0.012 , 0.515 ] p-value = 0.02243 Acc = 0.642 Sens = 0.769 Spec = 0.600 No events / events: 40 / 13	MCC = 0.254 [0.193 , 0.309 ] p-value = 9.9999e-06 Acc = 0.626 Sens = 0.649 Spec = 0.612 No events / events: 681 / 396
EC05	MCC = 0.361 [0.162 , 0.527 ] p-value = 0.00022 Acc = 0.680 Sens = 0.711 Spec = 0.661 No events / events: 62 / 38	MCC = 0.412 [0.110 , 0.635 ] p-value = 0.00495 Acc = 0.702 Sens = 0.750 Spec = 0.667 No events / events: 27 / 20	MCC = 0.193 [0.020 , 0.347 ] p-value = 0.01631 Acc = 0.596 Sens = 0.575 Spec = 0.618 No events / events: 68 / 73	MCC = -0.067 [-0.522 , 0.447 ] p-value = 0.78535 Acc = 0.500 Sens = 0.333 Spec = 0.600 No events / events: 10 / 6	MCC = 0.011 [-0.155 , 0.169 ] p-value = 0.51694 Acc = 0.497 Sens = 0.532 Spec = 0.480 No events / events: 102 / 47	MCC = -0.033 [-0.310 , 0.224 ] p-value = 0.71145 Acc = 0.491 Sens = 0.462 Spec = 0.500 No events / events: 42 / 13	MCC = -0.107 [-0.328 , 0.132 ] p-value = 0.8963 Acc = 0.438 Sens = 0.400 Spec = 0.444 No events / events: 63 / 10	MCC = 0.286 [0.153 , 0.401 ] p-value = 1e-05 Acc = 0.643 Sens = 0.595 Spec = 0.690 No events / events: 116 / 111	MCC = 0.065 [-0.103 , 0.222 ] p-value = 0.27942 Acc = 0.500 Sens = 0.611 Spec = 0.464 No events / events: 110 / 36	MCC = 0.260 [0.034 , 0.450 ] p-value = 0.01332 Acc = 0.628 Sens = 0.657 Spec = 0.608 No events / events: 51 / 35	MCC = 0.166 [-0.120 , 0.397 ] p-value = 0.18801 Acc = 0.547 Sens = 0.692 Spec = 0.500 No events / events: 40 / 13	MCC = 0.167 [0.110 , 0.224 ] p-value = 9.9999e-06 Acc = 0.576 Sens = 0.604 Spec = 0.559 No events / events: 681 / 396
HO09	MCC = 0.314 [0.114 , 0.478 ] p-value = 0.00143 Acc = 0.650 Sens = 0.711 Spec = 0.613 No events / events: 62 / 38	MCC = 0.055 [-0.235 , 0.343 ] p-value = 0.46724 Acc = 0.532 Sens = 0.500 Spec = 0.556 No events / events: 27 / 20	MCC = 0.292 [0.121 , 0.437 ] p-value = 0.00053 Acc = 0.645 Sens = 0.630 Spec = 0.662 No events / events: 68 / 73	MCC = -0.313 [-0.745 , 0.244 ] p-value = 0.9648 Acc = 0.312 Sens = 0.500 Spec = 0.200 No events / events: 10 / 6	MCC = -0.045 [-0.209 , 0.118 ] p-value = 0.76838 Acc = 0.463 Sens = 0.511 Spec = 0.441 No events / events: 102 / 47	MCC = -0.028 [-0.310 , 0.224 ] p-value = 0.7024 Acc = 0.455 Sens = 0.538 Spec = 0.429 No events / events: 42 / 13	MCC = -0.063 [-0.282 , 0.177 ] p-value = 0.80896 Acc = 0.493 Sens = 0.400 Spec = 0.508 No events / events: 63 / 10	MCC = 0.259 [0.119 , 0.375 ] p-value = 3e-05 Acc = 0.630 Sens = 0.595 Spec = 0.664 No events / events: 116 / 111	MCC = 0.111 [-0.056 , 0.263 ] p-value = 0.12581 Acc = 0.541 Sens = 0.611 Spec = 0.518 No events / events: 110 / 36	MCC = 0.232 [0.015 , 0.422 ] p-value = 0.02531 Acc = 0.616 Sens = 0.629 Spec = 0.608 No events / events: 51 / 35	MCC = -0.057 [-0.322 , 0.209 ] p-value = 0.76709 Acc = 0.509 Sens = 0.385 Spec = 0.550 No events / events: 40 / 13	MCC = 0.143 [0.085 , 0.200 ] p-value = 9.9999e-06 Acc = 0.569 Sens = 0.588 Spec = 0.558 No events / events: 681 / 396
JG08	MCC = -0.088 [-0.286 , 0.113 ] p-value = 0.86037 Acc = 0.450 Sens = 0.474 Spec = 0.435 No events / events: 62 / 38	MCC = -0.204 [-0.469 , 0.092 ] p-value = 0.95503 Acc = 0.404 Sens = 0.350 Spec = 0.444 No events / events: 27 / 20	MCC = 0.019 [-0.152 , 0.188 ] p-value = 0.47697 Acc = 0.511 Sens = 0.548 Spec = 0.471 No events / events: 68 / 73	MCC = 0.333 [-0.313 , 0.600 ] p-value = 0.21346 Acc = 0.625 Sens = 0.833 Spec = 0.500 No events / events: 10 / 6	MCC = -0.121 [-0.280 , 0.040 ] p-value = 0.94975 Acc = 0.416 Sens = 0.489 Spec = 0.382 No events / events: 102 / 47	MCC = 0.028 [-0.245 , 0.290 ] p-value = 0.53949 Acc = 0.545 Sens = 0.462 Spec = 0.571 No events / events: 42 / 13	MCC = 0.049 [-0.201 , 0.272 ] p-value = 0.46125 Acc = 0.562 Sens = 0.500 Spec = 0.571 No events / events: 63 / 10	MCC = 0.145 [0.014 , 0.273 ] p-value = 0.01934 Acc = 0.573 Sens = 0.568 Spec = 0.578 No events / events: 116 / 111	MCC = 0.272 [0.103 , 0.418 ] p-value = 0.00096 Acc = 0.651 Sens = 0.667 Spec = 0.645 No events / events: 110 / 36	MCC = 0.317 [0.103 , 0.497 ] p-value = 0.00301 Acc = 0.651 Sens = 0.714 Spec = 0.608 No events / events: 51 / 35	MCC = -0.164 [-0.406 , 0.124 ] p-value = 0.93586 Acc = 0.415 Sens = 0.385 Spec = 0.425 No events / events: 40 / 13	MCC = 0.058 [-0.001 , 0.119 ] p-value = 0.02756 Acc = 0.531 Sens = 0.545 Spec = 0.523 No events / events: 681 / 396
JS09	MCC = 0.468 [0.270 , 0.625 ] p-value = < 2.22e-16 Acc = 0.740 Sens = 0.737 Spec = 0.742 No events / events: 62 / 38	MCC = 0.304 [0.004 , 0.561 ] p-value = 0.03761 Acc = 0.660 Sens = 0.600 Spec = 0.704 No events / events: 27 / 20	MCC = 0.220 [0.050 , 0.380 ] p-value = 0.007 Acc = 0.610 Sens = 0.603 Spec = 0.618 No events / events: 68 / 73	MCC = -0.333 [-0.683 , 0.149 ] p-value = 0.97349 Acc = 0.375 Sens = 0.167 Spec = 0.500 No events / events: 10 / 6	MCC = 0.115 [-0.049 , 0.269 ] p-value = 0.11047 Acc = 0.557 Sens = 0.574 Spec = 0.549 No events / events: 102 / 47	MCC = 0.073 [-0.204 , 0.310 ] p-value = 0.41144 Acc = 0.545 Sens = 0.538 Spec = 0.548 No events / events: 42 / 13	MCC = 0.074 [-0.165 , 0.292 ] p-value = 0.38443 Acc = 0.521 Sens = 0.600 Spec = 0.508 No events / events: 63 / 10	MCC = 0.330 [0.197 , 0.446 ] p-value = < 2.22e-16 Acc = 0.665 Sens = 0.658 Spec = 0.672 No events / events: 116 / 111	MCC = -0.007 [-0.175 , 0.150 ] p-value = 0.61151 Acc = 0.466 Sens = 0.556 Spec = 0.436 No events / events: 110 / 36	MCC = 0.298 [0.089 , 0.491 ] p-value = 0.00507 Acc = 0.640 Sens = 0.714 Spec = 0.588 No events / events: 51 / 35	MCC = -0.054 [-0.321 , 0.224 ] p-value = 0.76517 Acc = 0.434 Sens = 0.538 Spec = 0.400 No events / events: 40 / 13	MCC = 0.165 [0.099 , 0.231 ] p-value = 9.9999e-06 Acc = 0.574 Sens = 0.618 Spec = 0.552 No events / events: 565 / 285
KL10	MCC = 0.238 [0.031 , 0.412 ] p-value = 0.01527 Acc = 0.620 Sens = 0.632 Spec = 0.613 No events / events: 62 / 38	MCC = 0.240 [-0.081 , 0.486 ] p-value = 0.09005 Acc = 0.617 Sens = 0.650 Spec = 0.593 No events / events: 27 / 20	MCC = 0.193 [0.035 , 0.347 ] p-value = 0.01684 Acc = 0.596 Sens = 0.575 Spec = 0.618 No events / events: 68 / 73	MCC = -0.423 [-0.775 , 0.067 ] p-value = 0.98932 Acc = 0.312 Sens = 0.167 Spec = 0.400 No events / events: 10 / 6	MCC = 0.249 [0.086 , 0.395 ] p-value = 0.00211 Acc = 0.624 Sens = 0.660 Spec = 0.608 No events / events: 102 / 47	MCC = -0.073 [-0.349 , 0.184 ] p-value = 0.80522 Acc = 0.455 Sens = 0.462 Spec = 0.452 No events / events: 42 / 13	MCC = 0.042 [-0.210 , 0.245 ] p-value = 0.49472 Acc = 0.479 Sens = 0.600 Spec = 0.460 No events / events: 63 / 10	MCC = 0.137 [0.005 , 0.260 ] p-value = 0.02613 Acc = 0.568 Sens = 0.577 Spec = 0.560 No events / events: 116 / 111	MCC = 0.024 [-0.136 , 0.183 ] p-value = 0.46269 Acc = 0.521 Sens = 0.500 Spec = 0.527 No events / events: 110 / 36	MCC = 0.241 [0.031 , 0.431 ] p-value = 0.02062 Acc = 0.616 Sens = 0.657 Spec = 0.588 No events / events: 51 / 35	MCC = -0.012 [-0.296 , 0.252 ] p-value = 0.65232 Acc = 0.509 Sens = 0.462 Spec = 0.525 No events / events: 40 / 13	MCC = 0.142 [0.085 , 0.202 ] p-value = 9.9999e-06 Acc = 0.569 Sens = 0.588 Spec = 0.558 No events / events: 681 / 396
KN11	MCC = 0.510 [0.319 , 0.660 ] p-value = < 2.22e-16 Acc = 0.760 Sens = 0.763 Spec = 0.758 No events / events: 62 / 38	MCC = 0.525 [0.217 , 0.738 ] p-value = 0.00037 Acc = 0.766 Sens = 0.750 Spec = 0.778 No events / events: 27 / 20	MCC = 0.293 [0.120 , 0.440 ] p-value = 0.00054 Acc = 0.645 Sens = 0.616 Spec = 0.676 No events / events: 68 / 73	MCC = -0.067 [-0.600 , 0.358 ] p-value = 0.78458 Acc = 0.500 Sens = 0.333 Spec = 0.600 No events / events: 10 / 6	MCC = 0.039 [-0.122 , 0.199 ] p-value = 0.38235 Acc = 0.517 Sens = 0.532 Spec = 0.510 No events / events: 102 / 47	MCC = 0.078 [-0.202 , 0.317 ] p-value = 0.39842 Acc = 0.509 Sens = 0.615 Spec = 0.476 No events / events: 42 / 13	MCC = -0.016 [-0.246 , 0.202 ] p-value = 0.68157 Acc = 0.479 Sens = 0.500 Spec = 0.476 No events / events: 63 / 10	MCC = 0.339 [0.206 , 0.453 ] p-value = < 2.22e-16 Acc = 0.670 Sens = 0.649 Spec = 0.690 No events / events: 116 / 111	MCC = 0.231 [0.071 , 0.367 ] p-value = 0.00439 Acc = 0.589 Sens = 0.722 Spec = 0.545 No events / events: 110 / 36	MCC = 0.291 [0.071 , 0.482 ] p-value = 0.00626 Acc = 0.651 Sens = 0.629 Spec = 0.667 No events / events: 51 / 35	MCC = 0.082 [-0.214 , 0.322 ] p-value = 0.39711 Acc = 0.472 Sens = 0.692 Spec = 0.400 No events / events: 40 / 13	MCC = 0.247 [0.187 , 0.303 ] p-value = 9.9999e-06 Acc = 0.615 Sens = 0.646 Spec = 0.596 No events / events: 681 / 396
LC09	MCC = 0.369 [0.165 , 0.536 ] p-value = 0.00021 Acc = 0.690 Sens = 0.684 Spec = 0.694 No events / events: 62 / 38	MCC = 0.219 [-0.092 , 0.469 ] p-value = 0.11514 Acc = 0.596 Sens = 0.700 Spec = 0.519 No events / events: 27 / 20	MCC = 0.292 [0.124 , 0.446 ] p-value = 0.00045 Acc = 0.645 Sens = 0.630 Spec = 0.662 No events / events: 68 / 73	MCC = -0.244 [-0.600 , 0.289 ] p-value = 0.94205 Acc = 0.438 Sens = 0.167 Spec = 0.600 No events / events: 10 / 6	MCC = -0.086 [-0.243 , 0.083 ] p-value = 0.88887 Acc = 0.456 Sens = 0.447 Spec = 0.461 No events / events: 102 / 47	MCC = 0.078 [-0.201 , 0.317 ] p-value = 0.39907 Acc = 0.509 Sens = 0.615 Spec = 0.476 No events / events: 42 / 13	MCC = -0.063 [-0.282 , 0.176 ] p-value = 0.81098 Acc = 0.493 Sens = 0.400 Spec = 0.508 No events / events: 63 / 10	MCC = 0.250 [0.117 , 0.366 ] p-value = 9e-05 Acc = 0.626 Sens = 0.595 Spec = 0.655 No events / events: 116 / 111	MCC = 0.262 [0.095 , 0.398 ] p-value = 0.0015 Acc = 0.616 Sens = 0.722 Spec = 0.582 No events / events: 110 / 36	MCC = 0.129 [-0.098 , 0.327 ] p-value = 0.16501 Acc = 0.570 Sens = 0.543 Spec = 0.588 No events / events: 51 / 35	MCC = 0.060 [-0.232 , 0.298 ] p-value = 0.46291 Acc = 0.453 Sens = 0.692 Spec = 0.375 No events / events: 40 / 13	MCC = 0.171 [0.112 , 0.228 ] p-value = 9.9999e-06 Acc = 0.580 Sens = 0.604 Spec = 0.567 No events / events: 681 / 396
LN07G	MCC = 0.041 [-0.165 , 0.236 ] p-value = 0.41864 Acc = 0.520 Sens = 0.526 Spec = 0.516 No events / events: 62 / 38	MCC = 0.486 [0.183 , 0.698 ] p-value = 0.00102 Acc = 0.745 Sens = 0.750 Spec = 0.741 No events / events: 27 / 20	MCC = 0.117 [-0.056 , 0.277 ] p-value = 0.11104 Acc = 0.560 Sens = 0.616 Spec = 0.500 No events / events: 68 / 73	MCC = -0.333 [-0.683 , 0.149 ] p-value = 0.97398 Acc = 0.375 Sens = 0.167 Spec = 0.500 No events / events: 10 / 6	MCC = 0.230 [0.069 , 0.384 ] p-value = 0.00439 Acc = 0.611 Sens = 0.660 Spec = 0.588 No events / events: 102 / 47	MCC = 0.118 [-0.180 , 0.355 ] p-value = 0.29044 Acc = 0.545 Sens = 0.615 Spec = 0.524 No events / events: 42 / 13	MCC = 0.176 [-0.074 , 0.359 ] p-value = 0.1233 Acc = 0.575 Sens = 0.700 Spec = 0.556 No events / events: 63 / 10	MCC = 0.207 [0.074 , 0.331 ] p-value = 0.00157 Acc = 0.604 Sens = 0.613 Spec = 0.595 No events / events: 116 / 111	MCC = 0.047 [-0.112 , 0.206 ] p-value = 0.35042 Acc = 0.527 Sens = 0.528 Spec = 0.527 No events / events: 110 / 36	MCC = 0.133 [-0.089 , 0.332 ] p-value = 0.15601 Acc = 0.581 Sens = 0.486 Spec = 0.647 No events / events: 51 / 35	MCC = 0.098 [-0.200 , 0.345 ] p-value = 0.34747 Acc = 0.566 Sens = 0.538 Spec = 0.575 No events / events: 40 / 13	MCC = 0.156 [0.098 , 0.213 ] p-value = 9.9999e-06 Acc = 0.578 Sens = 0.598 Spec = 0.567 No events / events: 681 / 396
MT10	MCC = 0.273 [0.067 , 0.444 ] p-value = 0.00535 Acc = 0.630 Sens = 0.684 Spec = 0.597 No events / events: 62 / 38	MCC = 0.376 [0.068 , 0.600 ] p-value = 0.01064 Acc = 0.681 Sens = 0.750 Spec = 0.630 No events / events: 27 / 20	MCC = 0.120 [-0.051 , 0.276 ] p-value = 0.10401 Acc = 0.560 Sens = 0.562 Spec = 0.559 No events / events: 68 / 73	MCC = -0.358 [-0.775 , 0.149 ] p-value = 0.97574 Acc = 0.312 Sens = 0.333 Spec = 0.300 No events / events: 10 / 6	MCC = 0.083 [-0.078 , 0.232 ] p-value = 0.20106 Acc = 0.557 Sens = 0.511 Spec = 0.578 No events / events: 102 / 47	MCC = -0.012 [-0.287 , 0.245 ] p-value = 0.65713 Acc = 0.509 Sens = 0.462 Spec = 0.524 No events / events: 42 / 13	MCC = -0.042 [-0.270 , 0.177 ] p-value = 0.75626 Acc = 0.521 Sens = 0.400 Spec = 0.540 No events / events: 63 / 10	MCC = 0.102 [-0.030 , 0.233 ] p-value = 0.08084 Acc = 0.551 Sens = 0.559 Spec = 0.543 No events / events: 116 / 111	MCC = -0.040 [-0.199 , 0.127 ] p-value = 0.74813 Acc = 0.479 Sens = 0.472 Spec = 0.482 No events / events: 110 / 36	MCC = 0.121 [-0.098 , 0.327 ] p-value = 0.18334 Acc = 0.570 Sens = 0.514 Spec = 0.608 No events / events: 51 / 35	MCC = 0.386 [0.078 , 0.580 ] p-value = 0.00636 Acc = 0.698 Sens = 0.769 Spec = 0.675 No events / events: 40 / 13	MCC = 0.110 [0.049 , 0.170 ] p-value = 0.00016 Acc = 0.561 Sens = 0.563 Spec = 0.559 No events / events: 681 / 396
OC10	MCC = 0.270 [0.063 , 0.448 ] p-value = 0.00618 Acc = 0.640 Sens = 0.632 Spec = 0.645 No events / events: 62 / 38	MCC = 0.240 [-0.055 , 0.498 ] p-value = 0.08756 Acc = 0.617 Sens = 0.650 Spec = 0.593 No events / events: 27 / 20	MCC = 0.206 [0.035 , 0.362 ] p-value = 0.01164 Acc = 0.603 Sens = 0.603 Spec = 0.603 No events / events: 68 / 73	MCC = -0.333 [-0.683 , 0.149 ] p-value = 0.97361 Acc = 0.375 Sens = 0.167 Spec = 0.500 No events / events: 10 / 6	MCC = -0.010 [-0.163 , 0.153 ] p-value = 0.61673 Acc = 0.497 Sens = 0.489 Spec = 0.500 No events / events: 102 / 47	MCC = 0.078 [-0.202 , 0.330 ] p-value = 0.39989 Acc = 0.509 Sens = 0.615 Spec = 0.476 No events / events: 42 / 13	MCC = -0.096 [-0.313 , 0.143 ] p-value = 0.87626 Acc = 0.452 Sens = 0.400 Spec = 0.460 No events / events: 63 / 10	MCC = 0.199 [0.060 , 0.322 ] p-value = 0.00186 Acc = 0.599 Sens = 0.613 Spec = 0.586 No events / events: 116 / 111	MCC = 0.007 [-0.151 , 0.175 ] p-value = 0.54075 Acc = 0.534 Sens = 0.444 Spec = 0.564 No events / events: 110 / 36	MCC = 0.127 [-0.090 , 0.331 ] p-value = 0.16973 Acc = 0.558 Sens = 0.600 Spec = 0.529 No events / events: 51 / 35	MCC = 0.166 [-0.124 , 0.425 ] p-value = 0.19064 Acc = 0.623 Sens = 0.538 Spec = 0.650 No events / events: 40 / 13	MCC = 0.120 [0.060 , 0.179 ] p-value = 5e-05 Acc = 0.565 Sens = 0.576 Spec = 0.558 No events / events: 681 / 396
PG10	MCC = 0.216 [0.025 , 0.407 ] p-value = 0.02368 Acc = 0.600 Sens = 0.658 Spec = 0.565 No events / events: 62 / 38	MCC = 0.343 [0.030 , 0.573 ] p-value = 0.01923 Acc = 0.681 Sens = 0.600 Spec = 0.741 No events / events: 27 / 20	MCC = 0.051 [-0.118 , 0.219 ] p-value = 0.33028 Acc = 0.525 Sens = 0.507 Spec = 0.544 No events / events: 68 / 73	MCC = -0.423 [-0.775 , 0.098 ] p-value = 0.989 Acc = 0.312 Sens = 0.167 Spec = 0.400 No events / events: 10 / 6	MCC = 0.033 [-0.133 , 0.199 ] p-value = 0.41174 Acc = 0.544 Sens = 0.447 Spec = 0.588 No events / events: 102 / 47	MCC = -0.053 [-0.330 , 0.204 ] p-value = 0.75978 Acc = 0.473 Sens = 0.462 Spec = 0.476 No events / events: 42 / 13	MCC = 0.005 [-0.234 , 0.232 ] p-value = 0.61721 Acc = 0.507 Sens = 0.500 Spec = 0.508 No events / events: 63 / 10	MCC = 0.005 [-0.135 , 0.128 ] p-value = 0.52539 Acc = 0.502 Sens = 0.514 Spec = 0.491 No events / events: 116 / 111	MCC = 0.096 [-0.072 , 0.254 ] p-value = 0.168 Acc = 0.527 Sens = 0.611 Spec = 0.500 No events / events: 110 / 36	MCC = 0.224 [0.005 , 0.417 ] p-value = 0.0312 Acc = 0.616 Sens = 0.600 Spec = 0.627 No events / events: 51 / 35	MCC = -0.055 [-0.333 , 0.209 ] p-value = 0.76347 Acc = 0.472 Sens = 0.462 Spec = 0.475 No events / events: 40 / 13	MCC = 0.073 [0.013 , 0.133 ] p-value = 0.0080899 Acc = 0.538 Sens = 0.535 Spec = 0.539 No events / events: 681 / 396
PL10	MCC = 0.228 [0.014 , 0.406 ] p-value = 0.01878 Acc = 0.620 Sens = 0.605 Spec = 0.629 No events / events: 62 / 38	MCC = -0.044 [-0.341 , 0.229 ] p-value = 0.72476 Acc = 0.489 Sens = 0.400 Spec = 0.556 No events / events: 27 / 20	MCC = -0.048 [-0.217 , 0.119 ] p-value = 0.76918 Acc = 0.475 Sens = 0.452 Spec = 0.500 No events / events: 68 / 73	MCC = -0.258 [-0.733 , 0.244 ] p-value = 0.93982 Acc = 0.375 Sens = 0.333 Spec = 0.400 No events / events: 10 / 6	MCC = 0.062 [-0.104 , 0.218 ] p-value = 0.28049 Acc = 0.557 Sens = 0.468 Spec = 0.598 No events / events: 102 / 47	MCC = 0.224 [-0.073 , 0.454 ] p-value = 0.08814 Acc = 0.600 Sens = 0.692 Spec = 0.571 No events / events: 42 / 13	MCC = 0.107 [-0.140 , 0.341 ] p-value = 0.28193 Acc = 0.630 Sens = 0.500 Spec = 0.651 No events / events: 63 / 10	MCC = 0.153 [0.018 , 0.277 ] p-value = 0.0148 Acc = 0.577 Sens = 0.532 Spec = 0.621 No events / events: 116 / 111	MCC = 0.119 [-0.042 , 0.270 ] p-value = 0.10565 Acc = 0.548 Sens = 0.611 Spec = 0.527 No events / events: 110 / 36	MCC = 0.082 [-0.137 , 0.291 ] p-value = 0.29667 Acc = 0.547 Sens = 0.514 Spec = 0.569 No events / events: 51 / 35	MCC = 0.012 [-0.274 , 0.275 ] p-value = 0.59489 Acc = 0.491 Sens = 0.538 Spec = 0.475 No events / events: 40 / 13	MCC = 0.096 [0.035 , 0.155 ] p-value = 0.00081999 Acc = 0.555 Sens = 0.520 Spec = 0.576 No events / events: 681 / 396
SL10	MCC = 0.000 [-0.210 , 0.187 ] p-value = 0.58078 Acc = 0.500 Sens = 0.500 Spec = 0.500 No events / events: 62 / 38	MCC = 0.190 [-0.131 , 0.438 ] p-value = 0.15647 Acc = 0.596 Sens = 0.600 Spec = 0.593 No events / events: 27 / 20	MCC = 0.065 [-0.103 , 0.236 ] p-value = 0.27427 Acc = 0.532 Sens = 0.521 Spec = 0.544 No events / events: 68 / 73	MCC = -0.098 [-0.618 , 0.358 ] p-value = 0.81673 Acc = 0.438 Sens = 0.500 Spec = 0.400 No events / events: 10 / 6	MCC = 0.187 [0.024 , 0.330 ] p-value = 0.01745 Acc = 0.570 Sens = 0.681 Spec = 0.520 No events / events: 102 / 47	MCC = -0.028 [-0.309 , 0.231 ] p-value = 0.70395 Acc = 0.455 Sens = 0.538 Spec = 0.429 No events / events: 42 / 13	MCC = -0.031 [-0.255 , 0.210 ] p-value = 0.72073 Acc = 0.534 Sens = 0.400 Spec = 0.556 No events / events: 63 / 10	MCC = 0.109 [-0.030 , 0.233 ] p-value = 0.0646 Acc = 0.555 Sens = 0.532 Spec = 0.578 No events / events: 116 / 111	MCC = 0.032 [-0.135 , 0.191 ] p-value = 0.42262 Acc = 0.500 Sens = 0.556 Spec = 0.482 No events / events: 110 / 36	MCC = 0.224 [0.006 , 0.423 ] p-value = 0.03073 Acc = 0.616 Sens = 0.600 Spec = 0.627 No events / events: 51 / 35	MCC = 0.124 [-0.166 , 0.353 ] p-value = 0.28426 Acc = 0.509 Sens = 0.692 Spec = 0.450 No events / events: 40 / 13	MCC = 0.091 [0.032 , 0.152 ] p-value = 0.00137 Acc = 0.539 Sens = 0.558 Spec = 0.529 No events / events: 681 / 396
SC09	MCC = 0.047 [-0.154 , 0.244 ] p-value = 0.39491 Acc = 0.530 Sens = 0.500 Spec = 0.548 No events / events: 62 / 38	MCC = 0.290 [-0.020 , 0.525 ] p-value = 0.04476 Acc = 0.638 Sens = 0.700 Spec = 0.593 No events / events: 27 / 20	MCC = 0.194 [0.024 , 0.350 ] p-value = 0.01612 Acc = 0.596 Sens = 0.562 Spec = 0.632 No events / events: 68 / 73	MCC = 0.163 [-0.372 , 0.600 ] p-value = 0.45393 Acc = 0.562 Sens = 0.667 Spec = 0.500 No events / events: 10 / 6	MCC = 0.098 [-0.067 , 0.251 ] p-value = 0.15361 Acc = 0.537 Sens = 0.596 Spec = 0.510 No events / events: 102 / 47	MCC = 0.073 [-0.204 , 0.330 ] p-value = 0.41051 Acc = 0.545 Sens = 0.538 Spec = 0.548 No events / events: 42 / 13	MCC = 0.210 [-0.031 , 0.396 ] p-value = 0.07326 Acc = 0.616 Sens = 0.700 Spec = 0.603 No events / events: 63 / 10	MCC = 0.076 [-0.056 , 0.207 ] p-value = 0.15577 Acc = 0.537 Sens = 0.568 Spec = 0.509 No events / events: 116 / 111	MCC = 0.167 [0.000 , 0.310 ] p-value = 0.0348 Acc = 0.575 Sens = 0.639 Spec = 0.555 No events / events: 110 / 36	MCC = -0.054 [-0.271 , 0.156 ] p-value = 0.76362 Acc = 0.465 Sens = 0.514 Spec = 0.431 No events / events: 51 / 35	MCC = -0.255 [-0.517 , 0.014 ] p-value = 0.98523 Acc = 0.340 Sens = 0.385 Spec = 0.325 No events / events: 40 / 13	MCC = 0.096 [0.037 , 0.156 ] p-value = 0.00089999 Acc = 0.544 Sens = 0.568 Spec = 0.530 No events / events: 681 / 396
WN10	MCC = -0.073 [-0.263 , 0.128 ] p-value = 0.82387 Acc = 0.460 Sens = 0.474 Spec = 0.452 No events / events: 62 / 38	MCC = 0.438 [0.130 , 0.659 ] p-value = 0.00338 Acc = 0.723 Sens = 0.700 Spec = 0.741 No events / events: 27 / 20	MCC = 0.151 [-0.021 , 0.307 ] p-value = 0.05274 Acc = 0.574 Sens = 0.548 Spec = 0.603 No events / events: 68 / 73	MCC = -0.258 [-0.733 , 0.244 ] p-value = 0.94236 Acc = 0.375 Sens = 0.333 Spec = 0.400 No events / events: 10 / 6	MCC = -0.017 [-0.182 , 0.135 ] p-value = 0.65017 Acc = 0.483 Sens = 0.511 Spec = 0.471 No events / events: 102 / 47	MCC = -0.094 [-0.356 , 0.164 ] p-value = 0.84513 Acc = 0.436 Sens = 0.462 Spec = 0.429 No events / events: 42 / 13	MCC = -0.122 [-0.324 , 0.107 ] p-value = 0.91863 Acc = 0.493 Sens = 0.300 Spec = 0.524 No events / events: 63 / 10	MCC = 0.012 [-0.121 , 0.145 ] p-value = 0.4798 Acc = 0.507 Sens = 0.486 Spec = 0.526 No events / events: 116 / 111	MCC = 0.088 [-0.079 , 0.240 ] p-value = 0.19044 Acc = 0.521 Sens = 0.611 Spec = 0.491 No events / events: 110 / 36	MCC = 0.157 [-0.054 , 0.361 ] p-value = 0.107 Acc = 0.581 Sens = 0.571 Spec = 0.588 No events / events: 51 / 35	MCC = 0.297 [-0.010 , 0.524 ] p-value = 0.0334 Acc = 0.660 Sens = 0.692 Spec = 0.650 No events / events: 40 / 13	MCC = 0.058 [0.001 , 0.118 ] p-value = 0.02785 Acc = 0.528 Sens = 0.530 Spec = 0.527 No events / events: 681 / 396
WG04	MCC = 0.118 [-0.082 , 0.309 ] p-value = 0.16609 Acc = 0.550 Sens = 0.605 Spec = 0.516 No events / events: 62 / 38	MCC = 0.314 [-0.006 , 0.565 ] p-value = 0.03163 Acc = 0.660 Sens = 0.650 Spec = 0.667 No events / events: 27 / 20	MCC = 0.223 [0.053 , 0.376 ] p-value = 0.00668 Acc = 0.610 Sens = 0.575 Spec = 0.647 No events / events: 68 / 73	MCC = 0.258 [-0.333 , 0.618 ] p-value = 0.30408 Acc = 0.625 Sens = 0.667 Spec = 0.600 No events / events: 10 / 6	MCC = -0.248 [-0.404 , -0.078 ] p-value = 0.99919 Acc = 0.349 Sens = 0.426 Spec = 0.314 No events / events: 102 / 47	MCC = 0.033 [-0.245 , 0.290 ] p-value = 0.53056 Acc = 0.509 Sens = 0.538 Spec = 0.500 No events / events: 42 / 13	MCC = -0.165 [-0.371 , 0.066 ] p-value = 0.961 Acc = 0.438 Sens = 0.300 Spec = 0.460 No events / events: 63 / 10	MCC = 0.198 [0.067 , 0.330 ] p-value = 0.00226 Acc = 0.599 Sens = 0.586 Spec = 0.612 No events / events: 116 / 111	MCC = 0.199 [0.032 , 0.338 ] p-value = 0.01383 Acc = 0.589 Sens = 0.667 Spec = 0.564 No events / events: 110 / 36	MCC = 0.137 [-0.085 , 0.327 ] p-value = 0.14703 Acc = 0.558 Sens = 0.629 Spec = 0.510 No events / events: 51 / 35	MCC = -0.121 [-0.384 , 0.145 ] p-value = 0.88544 Acc = 0.453 Sens = 0.385 Spec = 0.475 No events / events: 40 / 13	MCC = 0.084 [0.024 , 0.141 ] p-value = 0.0031 Acc = 0.537 Sens = 0.566 Spec = 0.520 No events / events: 681 / 396
WT09	MCC = 0.154 [-0.043 , 0.340 ] p-value = 0.08912 Acc = 0.560 Sens = 0.658 Spec = 0.500 No events / events: 62 / 38	MCC = 0.104 [-0.200 , 0.363 ] p-value = 0.33683 Acc = 0.553 Sens = 0.550 Spec = 0.556 No events / events: 27 / 20	MCC = -0.022 [-0.189 , 0.146 ] p-value = 0.66367 Acc = 0.489 Sens = 0.493 Spec = 0.485 No events / events: 68 / 73	MCC = -0.098 [-0.618 , 0.358 ] p-value = 0.81895 Acc = 0.438 Sens = 0.500 Spec = 0.400 No events / events: 10 / 6	MCC = 0.091 [-0.074 , 0.246 ] p-value = 0.17621 Acc = 0.523 Sens = 0.617 Spec = 0.480 No events / events: 102 / 47	MCC = 0.266 [-0.033 , 0.481 ] p-value = 0.04857 Acc = 0.636 Sens = 0.692 Spec = 0.619 No events / events: 42 / 13	MCC = 0.053 [-0.190 , 0.256 ] p-value = 0.45836 Acc = 0.493 Sens = 0.600 Spec = 0.476 No events / events: 63 / 10	MCC = 0.039 [-0.092 , 0.165 ] p-value = 0.32404 Acc = 0.520 Sens = 0.514 Spec = 0.526 No events / events: 116 / 111	MCC = 0.176 [0.009 , 0.319 ] p-value = 0.02551 Acc = 0.555 Sens = 0.694 Spec = 0.509 No events / events: 110 / 36	MCC = 0.244 [0.024 , 0.440 ] p-value = 0.02052 Acc = 0.628 Sens = 0.600 Spec = 0.647 No events / events: 51 / 35	MCC = -0.164 [-0.411 , 0.124 ] p-value = 0.93631 Acc = 0.415 Sens = 0.385 Spec = 0.425 No events / events: 40 / 13	MCC = 0.089 [0.030 , 0.149 ] p-value = 0.00184 Acc = 0.534 Sens = 0.566 Spec = 0.515 No events / events: 681 / 396
WT10	MCC = -0.061 [-0.257 , 0.132 ] p-value = 0.7925 Acc = 0.480 Sens = 0.421 Spec = 0.516 No events / events: 62 / 38	MCC = -0.068 [-0.352 , 0.226 ] p-value = 0.77552 Acc = 0.468 Sens = 0.450 Spec = 0.481 No events / events: 27 / 20	MCC = 0.035 [-0.134 , 0.197 ] p-value = 0.40343 Acc = 0.518 Sens = 0.521 Spec = 0.515 No events / events: 68 / 73	MCC = -0.358 [-0.775 , 0.149 ] p-value = 0.97645 Acc = 0.312 Sens = 0.333 Spec = 0.300 No events / events: 10 / 6	MCC = 0.153 [-0.008 , 0.306 ] p-value = 0.04559 Acc = 0.577 Sens = 0.596 Spec = 0.569 No events / events: 102 / 47	MCC = 0.033 [-0.245 , 0.290 ] p-value = 0.52762 Acc = 0.509 Sens = 0.538 Spec = 0.500 No events / events: 42 / 13	MCC = -0.042 [-0.262 , 0.177 ] p-value = 0.75676 Acc = 0.521 Sens = 0.400 Spec = 0.540 No events / events: 63 / 10	MCC = 0.057 [-0.083 , 0.189 ] p-value = 0.23514 Acc = 0.529 Sens = 0.532 Spec = 0.526 No events / events: 116 / 111	MCC = -0.024 [-0.191 , 0.135 ] p-value = 0.68316 Acc = 0.479 Sens = 0.500 Spec = 0.473 No events / events: 110 / 36	MCC = 0.015 [-0.204 , 0.223 ] p-value = 0.53015 Acc = 0.512 Sens = 0.486 Spec = 0.529 No events / events: 51 / 35	MCC = 0.032 [-0.254 , 0.296 ] p-value = 0.53274 Acc = 0.547 Sens = 0.462 Spec = 0.575 No events / events: 40 / 13	MCC = 0.028 [-0.032 , 0.088 ] p-value = 0.18014 Acc = 0.518 Sens = 0.510 Spec = 0.523 No events / events: 681 / 396
YM06	MCC = 0.412 [0.212 , 0.572 ] p-value = 4e-05 Acc = 0.720 Sens = 0.658 Spec = 0.758 No events / events: 62 / 38	MCC = 0.352 [0.043 , 0.584 ] p-value = 0.01707 Acc = 0.681 Sens = 0.650 Spec = 0.704 No events / events: 27 / 20	MCC = 0.221 [0.062 , 0.378 ] p-value = 0.00692 Acc = 0.610 Sens = 0.589 Spec = 0.632 No events / events: 68 / 73	MCC = -0.163 [-0.683 , 0.313 ] p-value = 0.87923 Acc = 0.438 Sens = 0.333 Spec = 0.500 No events / events: 10 / 6	MCC = -0.074 [-0.232 , 0.091 ] p-value = 0.85881 Acc = 0.450 Sens = 0.489 Spec = 0.431 No events / events: 102 / 47	MCC = 0.184 [-0.091 , 0.403 ] p-value = 0.147 Acc = 0.564 Sens = 0.692 Spec = 0.524 No events / events: 42 / 13	MCC = 0.016 [-0.223 , 0.234 ] p-value = 0.578 Acc = 0.521 Sens = 0.500 Spec = 0.524 No events / events: 63 / 10	MCC = 0.197 [0.068 , 0.321 ] p-value = 0.00234 Acc = 0.599 Sens = 0.577 Spec = 0.621 No events / events: 116 / 111	MCC = 0.278 [0.112 , 0.413 ] p-value = 0.00056 Acc = 0.616 Sens = 0.750 Spec = 0.573 No events / events: 110 / 36	MCC = 0.280 [0.062 , 0.461 ] p-value = 0.00856 Acc = 0.640 Sens = 0.657 Spec = 0.627 No events / events: 51 / 35	MCC = 0.142 [-0.163 , 0.384 ] p-value = 0.23511 Acc = 0.566 Sens = 0.615 Spec = 0.550 No events / events: 40 / 13	MCC = 0.192 [0.133 , 0.251 ] p-value = 9.9999e-06 Acc = 0.591 Sens = 0.606 Spec = 0.583 No events / events: 681 / 396

## Sheet: Stage 2
Signature	GSE17536	GSE14333	GSE13294	GSE28722	GSE18088	Global
ST09	MCC = 0.096 [-0.262 , 0.371 ] p-value = 0.42024 Acc = 0.474 Sens = 0.750 Spec = 0.346 No events / events: 26 / 12	MCC = 0.146 [-0.118 , 0.354 ] p-value = 0.19532 Acc = 0.516 Sens = 0.714 Spec = 0.460 No events / events: 50 / 14	MCC = 0.023 [-0.162 , 0.195 ] p-value = 0.4935 Acc = 0.439 Sens = 0.640 Spec = 0.388 No events / events: 98 / 25	MCC = 0.170 [-0.149 , 0.442 ] p-value = 0.2109 Acc = 0.614 Sens = 0.538 Spec = 0.645 No events / events: 31 / 13	MCC = 0.145 [-0.143 , 0.384 ] p-value = 0.23312 Acc = 0.528 Sens = 0.692 Spec = 0.475 No events / events: 40 / 13	MCC = 0.096 [-0.012 , 0.202 ] p-value = 0.04402 Acc = 0.497 Sens = 0.662 Spec = 0.445 No events / events: 245 / 77
SM09	MCC = 0.350 [0.006 , 0.567 ] p-value = 0.03309 Acc = 0.632 Sens = 0.833 Spec = 0.538 No events / events: 26 / 12	MCC = 0.146 [-0.109 , 0.346 ] p-value = 0.19349 Acc = 0.516 Sens = 0.714 Spec = 0.460 No events / events: 50 / 14	MCC = 0.008 [-0.170 , 0.186 ] p-value = 0.55548 Acc = 0.496 Sens = 0.520 Spec = 0.490 No events / events: 98 / 25	MCC = 0.409 [0.091 , 0.619 ] p-value = 0.00828 Acc = 0.705 Sens = 0.769 Spec = 0.677 No events / events: 31 / 13	MCC = 0.142 [-0.145 , 0.372 ] p-value = 0.237 Acc = 0.566 Sens = 0.615 Spec = 0.550 No events / events: 40 / 13	MCC = 0.153 [0.049 , 0.256 ] p-value = 0.0032 Acc = 0.556 Sens = 0.662 Spec = 0.522 No events / events: 245 / 77
VL10	MCC = 0.223 [-0.149 , 0.494 ] p-value = 0.15198 Acc = 0.632 Sens = 0.583 Spec = 0.654 No events / events: 26 / 12	MCC = 0.390 [0.121 , 0.563 ] p-value = 0.00232 Acc = 0.703 Sens = 0.786 Spec = 0.680 No events / events: 50 / 14	MCC = 0.089 [-0.093 , 0.251 ] p-value = 0.22317 Acc = 0.528 Sens = 0.600 Spec = 0.510 No events / events: 98 / 25	MCC = 0.179 [-0.139 , 0.441 ] p-value = 0.19436 Acc = 0.591 Sens = 0.615 Spec = 0.581 No events / events: 31 / 13	MCC = 0.145 [-0.143 , 0.372 ] p-value = 0.23365 Acc = 0.528 Sens = 0.692 Spec = 0.475 No events / events: 40 / 13	MCC = 0.181 [0.066 , 0.291 ] p-value = 0.00093999 Acc = 0.577 Sens = 0.662 Spec = 0.553 No events / events: 219 / 65
BD07	MCC = 0.078 [-0.267 , 0.374 ] p-value = 0.44896 Acc = 0.526 Sens = 0.583 Spec = 0.500 No events / events: 26 / 12	MCC = 0.202 [-0.069 , 0.412 ] p-value = 0.09337 Acc = 0.609 Sens = 0.643 Spec = 0.600 No events / events: 50 / 14	MCC = 0.024 [-0.162 , 0.195 ] p-value = 0.48358 Acc = 0.488 Sens = 0.560 Spec = 0.469 No events / events: 98 / 25	MCC = 0.272 [-0.062 , 0.520 ] p-value = 0.07156 Acc = 0.659 Sens = 0.615 Spec = 0.677 No events / events: 31 / 13	MCC = 0.033 [-0.252 , 0.296 ] p-value = 0.5303 Acc = 0.509 Sens = 0.538 Spec = 0.500 No events / events: 40 / 13	MCC = 0.101 [-0.011 , 0.209 ] p-value = 0.03614 Acc = 0.543 Sens = 0.584 Spec = 0.531 No events / events: 245 / 77
LN07NZ	MCC = 0.263 [-0.109 , 0.513 ] p-value = 0.10159 Acc = 0.632 Sens = 0.667 Spec = 0.615 No events / events: 26 / 12	MCC = 0.135 [-0.118 , 0.354 ] p-value = 0.21813 Acc = 0.547 Sens = 0.643 Spec = 0.520 No events / events: 50 / 14	MCC = 0.132 [-0.064 , 0.297 ] p-value = 0.10755 Acc = 0.593 Sens = 0.560 Spec = 0.602 No events / events: 98 / 25	MCC = 0.373 [0.028 , 0.609 ] p-value = 0.01685 Acc = 0.705 Sens = 0.692 Spec = 0.710 No events / events: 31 / 13	MCC = 0.124 [-0.166 , 0.353 ] p-value = 0.28948 Acc = 0.509 Sens = 0.692 Spec = 0.450 No events / events: 40 / 13	MCC = 0.179 [0.074 , 0.282 ] p-value = 0.00068999 Acc = 0.590 Sens = 0.636 Spec = 0.576 No events / events: 245 / 77
AD09MSI	MCC = -0.304 [-0.567 , 0.000 ] p-value = 0.98807 Acc = 0.368 Sens = 0.250 Spec = 0.423 No events / events: 26 / 12	MCC = -0.137 [-0.390 , 0.114 ] p-value = 0.91869 Acc = 0.375 Sens = 0.500 Spec = 0.340 No events / events: 50 / 14	MCC = -0.008 [-0.186 , 0.162 ] p-value = 0.61944 Acc = 0.504 Sens = 0.480 Spec = 0.510 No events / events: 98 / 25	MCC = 0.407 [0.057 , 0.627 ] p-value = 0.00952 Acc = 0.727 Sens = 0.692 Spec = 0.742 No events / events: 31 / 13	MCC = 0.142 [-0.164 , 0.372 ] p-value = 0.23836 Acc = 0.566 Sens = 0.615 Spec = 0.550 No events / events: 40 / 13	MCC = 0.013 [-0.097 , 0.124 ] p-value = 0.41379 Acc = 0.503 Sens = 0.506 Spec = 0.502 No events / events: 245 / 77
AD09MSS	MCC = -0.376 [-0.635 , -0.036 ] p-value = 0.99654 Acc = 0.316 Sens = 0.250 Spec = 0.346 No events / events: 26 / 12	MCC = 0.185 [-0.086 , 0.391 ] p-value = 0.11961 Acc = 0.594 Sens = 0.643 Spec = 0.580 No events / events: 50 / 14	MCC = 0.164 [-0.016 , 0.332 ] p-value = 0.05724 Acc = 0.602 Sens = 0.600 Spec = 0.602 No events / events: 98 / 25	MCC = -0.009 [-0.309 , 0.279 ] p-value = 0.65306 Acc = 0.477 Sens = 0.538 Spec = 0.452 No events / events: 31 / 13	MCC = 0.164 [-0.142 , 0.406 ] p-value = 0.19146 Acc = 0.585 Sens = 0.615 Spec = 0.575 No events / events: 40 / 13	MCC = 0.081 [-0.026 , 0.189 ] p-value = 0.076559 Acc = 0.547 Sens = 0.545 Spec = 0.547 No events / events: 245 / 77
AJ08	MCC = -0.223 [-0.527 , 0.121 ] p-value = 0.9576 Acc = 0.368 Sens = 0.417 Spec = 0.346 No events / events: 26 / 12	MCC = 0.109 [-0.151 , 0.333 ] p-value = 0.28718 Acc = 0.562 Sens = 0.571 Spec = 0.560 No events / events: 50 / 14	MCC = 0.056 [-0.123 , 0.220 ] p-value = 0.34686 Acc = 0.496 Sens = 0.600 Spec = 0.469 No events / events: 98 / 25	MCC = 0.202 [-0.107 , 0.480 ] p-value = 0.15959 Acc = 0.636 Sens = 0.538 Spec = 0.677 No events / events: 31 / 13	MCC = 0.099 [-0.188 , 0.342 ] p-value = 0.34425 Acc = 0.528 Sens = 0.615 Spec = 0.500 No events / events: 40 / 13	MCC = 0.061 [-0.046 , 0.169 ] p-value = 0.13244 Acc = 0.519 Sens = 0.558 Spec = 0.506 No events / events: 245 / 77
AR05	MCC = 0.006 [-0.340 , 0.304 ] p-value = 0.6253 Acc = 0.474 Sens = 0.583 Spec = 0.423 No events / events: 26 / 12	MCC = 0.000 [-0.243 , 0.245 ] p-value = 0.61789 Acc = 0.500 Sens = 0.500 Spec = 0.500 No events / events: 50 / 14	MCC = -0.026 [-0.211 , 0.148 ] p-value = 0.69724 Acc = 0.439 Sens = 0.560 Spec = 0.408 No events / events: 98 / 25	MCC = 0.409 [0.092 , 0.619 ] p-value = 0.00828 Acc = 0.705 Sens = 0.769 Spec = 0.677 No events / events: 31 / 13	MCC = 0.076 [-0.187 , 0.342 ] p-value = 0.40467 Acc = 0.547 Sens = 0.538 Spec = 0.550 No events / events: 40 / 13	MCC = 0.059 [-0.049 , 0.168 ] p-value = 0.14801 Acc = 0.509 Sens = 0.584 Spec = 0.486 No events / events: 245 / 77
BR05	MCC = 0.191 [-0.156 , 0.453 ] p-value = 0.20602 Acc = 0.579 Sens = 0.667 Spec = 0.538 No events / events: 26 / 12	MCC = 0.059 [-0.210 , 0.286 ] p-value = 0.43296 Acc = 0.516 Sens = 0.571 Spec = 0.500 No events / events: 50 / 14	MCC = 0.089 [-0.089 , 0.259 ] p-value = 0.22168 Acc = 0.553 Sens = 0.560 Spec = 0.551 No events / events: 98 / 25	MCC = 0.341 [0.008 , 0.576 ] p-value = 0.02717 Acc = 0.682 Sens = 0.692 Spec = 0.677 No events / events: 31 / 13	MCC = 0.345 [0.032 , 0.563 ] p-value = 0.01522 Acc = 0.698 Sens = 0.692 Spec = 0.700 No events / events: 40 / 13	MCC = 0.172 [0.064 , 0.279 ] p-value = 0.00111 Acc = 0.590 Sens = 0.623 Spec = 0.580 No events / events: 245 / 77
BR06	MCC = 0.006 [-0.340 , 0.309 ] p-value = 0.62542 Acc = 0.474 Sens = 0.583 Spec = 0.423 No events / events: 26 / 12	MCC = 0.043 [-0.219 , 0.278 ] p-value = 0.48645 Acc = 0.500 Sens = 0.571 Spec = 0.480 No events / events: 50 / 14	MCC = 0.016 [-0.167 , 0.187 ] p-value = 0.52127 Acc = 0.480 Sens = 0.560 Spec = 0.459 No events / events: 98 / 25	MCC = 0.509 [0.168 , 0.714 ] p-value = 0.0011 Acc = 0.773 Sens = 0.769 Spec = 0.774 No events / events: 31 / 13	MCC = 0.035 [-0.266 , 0.283 ] p-value = 0.52931 Acc = 0.472 Sens = 0.615 Spec = 0.425 No events / events: 40 / 13	MCC = 0.090 [-0.019 , 0.195 ] p-value = 0.055909 Acc = 0.522 Sens = 0.610 Spec = 0.494 No events / events: 245 / 77
BT04	MCC = 0.000 [-0.338 , 0.304 ] p-value = 0.63426 Acc = 0.500 Sens = 0.500 Spec = 0.500 No events / events: 26 / 12	MCC = 0.227 [-0.033 , 0.429 ] p-value = 0.06458 Acc = 0.594 Sens = 0.714 Spec = 0.560 No events / events: 50 / 14	MCC = 0.129 [-0.058 , 0.292 ] p-value = 0.11313 Acc = 0.545 Sens = 0.640 Spec = 0.520 No events / events: 98 / 25	MCC = 0.407 [0.060 , 0.642 ] p-value = 0.00922 Acc = 0.727 Sens = 0.692 Spec = 0.742 No events / events: 31 / 13	MCC = 0.318 [0.032 , 0.515 ] p-value = 0.02195 Acc = 0.642 Sens = 0.769 Spec = 0.600 No events / events: 40 / 13	MCC = 0.202 [0.097 , 0.306 ] p-value = 0.00015 Acc = 0.590 Sens = 0.662 Spec = 0.567 No events / events: 245 / 77
EC05	MCC = 0.340 [-0.006 , 0.579 ] p-value = 0.03763 Acc = 0.658 Sens = 0.750 Spec = 0.615 No events / events: 26 / 12	MCC = 0.336 [0.076 , 0.513 ] p-value = 0.0077 Acc = 0.656 Sens = 0.786 Spec = 0.620 No events / events: 50 / 14	MCC = 0.072 [-0.113 , 0.242 ] p-value = 0.28088 Acc = 0.512 Sens = 0.600 Spec = 0.490 No events / events: 98 / 25	MCC = 0.272 [-0.075 , 0.542 ] p-value = 0.07285 Acc = 0.659 Sens = 0.615 Spec = 0.677 No events / events: 31 / 13	MCC = 0.166 [-0.099 , 0.406 ] p-value = 0.18669 Acc = 0.547 Sens = 0.692 Spec = 0.500 No events / events: 40 / 13	MCC = 0.199 [0.093 , 0.298 ] p-value = 0.00018 Acc = 0.584 Sens = 0.675 Spec = 0.555 No events / events: 245 / 77
HO09	MCC = 0.042 [-0.303 , 0.340 ] p-value = 0.53896 Acc = 0.500 Sens = 0.583 Spec = 0.462 No events / events: 26 / 12	MCC = 0.043 [-0.218 , 0.274 ] p-value = 0.48757 Acc = 0.500 Sens = 0.571 Spec = 0.480 No events / events: 50 / 14	MCC = 0.113 [-0.074 , 0.267 ] p-value = 0.1525 Acc = 0.528 Sens = 0.640 Spec = 0.500 No events / events: 98 / 25	MCC = 0.341 [-0.000 , 0.576 ] p-value = 0.02694 Acc = 0.682 Sens = 0.692 Spec = 0.677 No events / events: 31 / 13	MCC = -0.057 [-0.322 , 0.209 ] p-value = 0.76833 Acc = 0.509 Sens = 0.385 Spec = 0.550 No events / events: 40 / 13	MCC = 0.094 [-0.013 , 0.198 ] p-value = 0.04788 Acc = 0.537 Sens = 0.584 Spec = 0.522 No events / events: 245 / 77
JG08	MCC = -0.109 [-0.437 , 0.201 ] p-value = 0.84657 Acc = 0.421 Sens = 0.500 Spec = 0.385 No events / events: 26 / 12	MCC = -0.109 [-0.351 , 0.151 ] p-value = 0.88085 Acc = 0.438 Sens = 0.429 Spec = 0.440 No events / events: 50 / 14	MCC = 0.050 [-0.132 , 0.222 ] p-value = 0.36633 Acc = 0.561 Sens = 0.480 Spec = 0.582 No events / events: 98 / 25	MCC = 0.448 [0.162 , 0.648 ] p-value = 0.00348 Acc = 0.705 Sens = 0.846 Spec = 0.645 No events / events: 31 / 13	MCC = -0.164 [-0.426 , 0.099 ] p-value = 0.93456 Acc = 0.415 Sens = 0.385 Spec = 0.425 No events / events: 40 / 13	MCC = 0.019 [-0.084 , 0.134 ] p-value = 0.37655 Acc = 0.516 Sens = 0.519 Spec = 0.514 No events / events: 245 / 77
JS09	MCC = 0.113 [-0.223 , 0.420 ] p-value = 0.36187 Acc = 0.553 Sens = 0.583 Spec = 0.538 No events / events: 26 / 12	MCC = 0.336 [0.084 , 0.524 ] p-value = 0.00789 Acc = 0.656 Sens = 0.786 Spec = 0.620 No events / events: 50 / 14	MCC = -0.089 [-0.263 , 0.081 ] p-value = 0.88768 Acc = 0.447 Sens = 0.440 Spec = 0.449 No events / events: 98 / 25	MCC = 0.209 [-0.120 , 0.474 ] p-value = 0.14488 Acc = 0.614 Sens = 0.615 Spec = 0.613 No events / events: 31 / 13	MCC = -0.054 [-0.325 , 0.212 ] p-value = 0.76281 Acc = 0.434 Sens = 0.538 Spec = 0.400 No events / events: 40 / 13	MCC = -0.001 [-0.120 , 0.128 ] p-value = 0.51876 Acc = 0.488 Sens = 0.524 Spec = 0.477 No events / events: 195 / 63
KL10	MCC = -0.030 [-0.376 , 0.284 ] p-value = 0.70817 Acc = 0.447 Sens = 0.583 Spec = 0.385 No events / events: 26 / 12	MCC = 0.278 [0.024 , 0.486 ] p-value = 0.02627 Acc = 0.641 Sens = 0.714 Spec = 0.620 No events / events: 50 / 14	MCC = -0.016 [-0.202 , 0.153 ] p-value = 0.65635 Acc = 0.496 Sens = 0.480 Spec = 0.500 No events / events: 98 / 25	MCC = 0.179 [-0.149 , 0.448 ] p-value = 0.19628 Acc = 0.591 Sens = 0.615 Spec = 0.581 No events / events: 31 / 13	MCC = -0.012 [-0.296 , 0.252 ] p-value = 0.65417 Acc = 0.509 Sens = 0.462 Spec = 0.525 No events / events: 40 / 13	MCC = 0.068 [-0.037 , 0.180 ] p-value = 0.11238 Acc = 0.534 Sens = 0.558 Spec = 0.527 No events / events: 245 / 77
KN11	MCC = 0.156 [-0.186 , 0.433 ] p-value = 0.27196 Acc = 0.553 Sens = 0.667 Spec = 0.500 No events / events: 26 / 12	MCC = 0.227 [-0.033 , 0.429 ] p-value = 0.06494 Acc = 0.594 Sens = 0.714 Spec = 0.560 No events / events: 50 / 14	MCC = 0.129 [-0.062 , 0.283 ] p-value = 0.11433 Acc = 0.545 Sens = 0.640 Spec = 0.520 No events / events: 98 / 25	MCC = 0.442 [0.100 , 0.677 ] p-value = 0.00507 Acc = 0.750 Sens = 0.692 Spec = 0.774 No events / events: 31 / 13	MCC = 0.082 [-0.211 , 0.318 ] p-value = 0.4011 Acc = 0.472 Sens = 0.692 Spec = 0.400 No events / events: 40 / 13	MCC = 0.187 [0.079 , 0.288 ] p-value = 0.00042 Acc = 0.571 Sens = 0.675 Spec = 0.539 No events / events: 245 / 77
LC09	MCC = -0.109 [-0.420 , 0.218 ] p-value = 0.84525 Acc = 0.421 Sens = 0.500 Spec = 0.385 No events / events: 26 / 12	MCC = 0.254 [0.000 , 0.429 ] p-value = 0.04136 Acc = 0.578 Sens = 0.786 Spec = 0.520 No events / events: 50 / 14	MCC = 0.145 [-0.043 , 0.299 ] p-value = 0.0823 Acc = 0.537 Sens = 0.680 Spec = 0.500 No events / events: 98 / 25	MCC = 0.349 [0.037 , 0.565 ] p-value = 0.02265 Acc = 0.659 Sens = 0.769 Spec = 0.613 No events / events: 31 / 13	MCC = 0.060 [-0.232 , 0.298 ] p-value = 0.46311 Acc = 0.453 Sens = 0.692 Spec = 0.375 No events / events: 40 / 13	MCC = 0.151 [0.047 , 0.251 ] p-value = 0.00283 Acc = 0.534 Sens = 0.688 Spec = 0.486 No events / events: 245 / 77
LN07G	MCC = 0.121 [-0.226 , 0.413 ] p-value = 0.34976 Acc = 0.526 Sens = 0.667 Spec = 0.462 No events / events: 26 / 12	MCC = 0.092 [-0.162 , 0.319 ] p-value = 0.33443 Acc = 0.547 Sens = 0.571 Spec = 0.540 No events / events: 50 / 14	MCC = -0.033 [-0.218 , 0.138 ] p-value = 0.71946 Acc = 0.480 Sens = 0.480 Spec = 0.480 No events / events: 98 / 25	MCC = 0.305 [-0.050 , 0.546 ] p-value = 0.04739 Acc = 0.682 Sens = 0.615 Spec = 0.710 No events / events: 31 / 13	MCC = 0.098 [-0.208 , 0.345 ] p-value = 0.3456 Acc = 0.566 Sens = 0.538 Spec = 0.575 No events / events: 40 / 13	MCC = 0.078 [-0.028 , 0.187 ] p-value = 0.088049 Acc = 0.540 Sens = 0.558 Spec = 0.535 No events / events: 245 / 77
MT10	MCC = 0.049 [-0.303 , 0.340 ] p-value = 0.52856 Acc = 0.474 Sens = 0.667 Spec = 0.385 No events / events: 26 / 12	MCC = 0.092 [-0.178 , 0.319 ] p-value = 0.33042 Acc = 0.547 Sens = 0.571 Spec = 0.540 No events / events: 50 / 14	MCC = 0.048 [-0.130 , 0.220 ] p-value = 0.3787 Acc = 0.512 Sens = 0.560 Spec = 0.500 No events / events: 98 / 25	MCC = 0.379 [0.062 , 0.585 ] p-value = 0.01385 Acc = 0.682 Sens = 0.769 Spec = 0.645 No events / events: 31 / 13	MCC = 0.386 [0.098 , 0.580 ] p-value = 0.00613 Acc = 0.698 Sens = 0.769 Spec = 0.675 No events / events: 40 / 13	MCC = 0.158 [0.051 , 0.263 ] p-value = 0.0026 Acc = 0.568 Sens = 0.649 Spec = 0.543 No events / events: 245 / 77
OC10	MCC = 0.072 [-0.270 , 0.391 ] p-value = 0.45608 Acc = 0.553 Sens = 0.500 Spec = 0.577 No events / events: 26 / 12	MCC = -0.010 [-0.254 , 0.234 ] p-value = 0.64507 Acc = 0.531 Sens = 0.429 Spec = 0.560 No events / events: 50 / 14	MCC = 0.164 [-0.015 , 0.339 ] p-value = 0.05538 Acc = 0.602 Sens = 0.600 Spec = 0.602 No events / events: 98 / 25	MCC = 0.149 [-0.174 , 0.419 ] p-value = 0.25592 Acc = 0.568 Sens = 0.615 Spec = 0.548 No events / events: 31 / 13	MCC = 0.166 [-0.131 , 0.428 ] p-value = 0.18759 Acc = 0.623 Sens = 0.538 Spec = 0.650 No events / events: 40 / 13	MCC = 0.117 [0.012 , 0.227 ] p-value = 0.01715 Acc = 0.581 Sens = 0.545 Spec = 0.592 No events / events: 245 / 77
PG10	MCC = -0.226 [-0.527 , 0.107 ] p-value = 0.96053 Acc = 0.395 Sens = 0.333 Spec = 0.423 No events / events: 26 / 12	MCC = -0.126 [-0.371 , 0.114 ] p-value = 0.90463 Acc = 0.422 Sens = 0.429 Spec = 0.420 No events / events: 50 / 14	MCC = -0.042 [-0.231 , 0.121 ] p-value = 0.75651 Acc = 0.447 Sens = 0.520 Spec = 0.429 No events / events: 98 / 25	MCC = 0.309 [-0.020 , 0.546 ] p-value = 0.0427 Acc = 0.659 Sens = 0.692 Spec = 0.645 No events / events: 31 / 13	MCC = -0.055 [-0.321 , 0.209 ] p-value = 0.76277 Acc = 0.472 Sens = 0.462 Spec = 0.475 No events / events: 40 / 13	MCC = -0.034 [-0.139 , 0.080 ] p-value = 0.73768 Acc = 0.469 Sens = 0.494 Spec = 0.461 No events / events: 245 / 77
PL10	MCC = -0.270 [-0.549 , 0.036 ] p-value = 0.97952 Acc = 0.395 Sens = 0.250 Spec = 0.462 No events / events: 26 / 12	MCC = 0.024 [-0.224 , 0.271 ] p-value = 0.53857 Acc = 0.562 Sens = 0.429 Spec = 0.600 No events / events: 50 / 14	MCC = 0.089 [-0.098 , 0.251 ] p-value = 0.22026 Acc = 0.553 Sens = 0.560 Spec = 0.551 No events / events: 98 / 25	MCC = 0.409 [0.069 , 0.616 ] p-value = 0.00821 Acc = 0.705 Sens = 0.769 Spec = 0.677 No events / events: 31 / 13	MCC = 0.012 [-0.254 , 0.274 ] p-value = 0.59406 Acc = 0.491 Sens = 0.538 Spec = 0.475 No events / events: 40 / 13	MCC = 0.065 [-0.035 , 0.174 ] p-value = 0.11842 Acc = 0.547 Sens = 0.519 Spec = 0.555 No events / events: 245 / 77
SL10	MCC = 0.235 [-0.107 , 0.490 ] p-value = 0.13478 Acc = 0.579 Sens = 0.750 Spec = 0.500 No events / events: 26 / 12	MCC = 0.278 [0.024 , 0.485 ] p-value = 0.02743 Acc = 0.641 Sens = 0.714 Spec = 0.620 No events / events: 50 / 14	MCC = -0.059 [-0.240 , 0.113 ] p-value = 0.81189 Acc = 0.431 Sens = 0.520 Spec = 0.408 No events / events: 98 / 25	MCC = 0.132 [-0.191 , 0.413 ] p-value = 0.29463 Acc = 0.614 Sens = 0.462 Spec = 0.677 No events / events: 31 / 13	MCC = 0.124 [-0.143 , 0.363 ] p-value = 0.28382 Acc = 0.509 Sens = 0.692 Spec = 0.450 No events / events: 40 / 13	MCC = 0.099 [-0.009 , 0.201 ] p-value = 0.04208 Acc = 0.528 Sens = 0.610 Spec = 0.502 No events / events: 245 / 77
SC09	MCC = 0.262 [-0.121 , 0.527 ] p-value = 0.10458 Acc = 0.658 Sens = 0.583 Spec = 0.692 No events / events: 26 / 12	MCC = 0.000 [-0.254 , 0.238 ] p-value = 0.61679 Acc = 0.500 Sens = 0.500 Spec = 0.500 No events / events: 50 / 14	MCC = -0.072 [-0.242 , 0.106 ] p-value = 0.84676 Acc = 0.488 Sens = 0.400 Spec = 0.510 No events / events: 98 / 25	MCC = 0.120 [-0.199 , 0.391 ] p-value = 0.31896 Acc = 0.545 Sens = 0.615 Spec = 0.516 No events / events: 31 / 13	MCC = -0.255 [-0.516 , 0.035 ] p-value = 0.98523 Acc = 0.340 Sens = 0.385 Spec = 0.325 No events / events: 40 / 13	MCC = -0.022 [-0.127 , 0.089 ] p-value = 0.66482 Acc = 0.494 Sens = 0.481 Spec = 0.498 No events / events: 245 / 77
WN10	MCC = -0.072 [-0.418 , 0.226 ] p-value = 0.78576 Acc = 0.447 Sens = 0.500 Spec = 0.423 No events / events: 26 / 12	MCC = 0.069 [-0.178 , 0.299 ] p-value = 0.4059 Acc = 0.484 Sens = 0.643 Spec = 0.440 No events / events: 50 / 14	MCC = 0.032 [-0.154 , 0.202 ] p-value = 0.45126 Acc = 0.496 Sens = 0.560 Spec = 0.480 No events / events: 98 / 25	MCC = 0.202 [-0.122 , 0.474 ] p-value = 0.15683 Acc = 0.636 Sens = 0.538 Spec = 0.677 No events / events: 31 / 13	MCC = 0.297 [0.009 , 0.524 ] p-value = 0.03294 Acc = 0.660 Sens = 0.692 Spec = 0.650 No events / events: 40 / 13	MCC = 0.094 [-0.013 , 0.196 ] p-value = 0.04598 Acc = 0.534 Sens = 0.584 Spec = 0.518 No events / events: 245 / 77
WG04	MCC = 0.226 [-0.113 , 0.494 ] p-value = 0.14842 Acc = 0.605 Sens = 0.667 Spec = 0.577 No events / events: 26 / 12	MCC = 0.076 [-0.185 , 0.302 ] p-value = 0.38408 Acc = 0.531 Sens = 0.571 Spec = 0.520 No events / events: 50 / 14	MCC = -0.113 [-0.283 , 0.064 ] p-value = 0.93132 Acc = 0.447 Sens = 0.400 Spec = 0.459 No events / events: 98 / 25	MCC = 0.478 [0.170 , 0.677 ] p-value = 0.00182 Acc = 0.727 Sens = 0.846 Spec = 0.677 No events / events: 31 / 13	MCC = -0.121 [-0.370 , 0.164 ] p-value = 0.88512 Acc = 0.453 Sens = 0.385 Spec = 0.475 No events / events: 40 / 13	MCC = 0.044 [-0.057 , 0.149 ] p-value = 0.21138 Acc = 0.522 Sens = 0.545 Spec = 0.514 No events / events: 245 / 77
WT09	MCC = 0.149 [-0.191 , 0.420 ] p-value = 0.28438 Acc = 0.579 Sens = 0.583 Spec = 0.577 No events / events: 26 / 12	MCC = 0.219 [-0.043 , 0.435 ] p-value = 0.07509 Acc = 0.625 Sens = 0.643 Spec = 0.620 No events / events: 50 / 14	MCC = 0.081 [-0.105 , 0.243 ] p-value = 0.2524 Acc = 0.520 Sens = 0.600 Spec = 0.500 No events / events: 98 / 25	MCC = 0.409 [0.100 , 0.612 ] p-value = 0.00845 Acc = 0.705 Sens = 0.769 Spec = 0.677 No events / events: 31 / 13	MCC = -0.164 [-0.410 , 0.121 ] p-value = 0.93527 Acc = 0.415 Sens = 0.385 Spec = 0.425 No events / events: 40 / 13	MCC = 0.121 [0.016 , 0.227 ] p-value = 0.01592 Acc = 0.556 Sens = 0.597 Spec = 0.543 No events / events: 245 / 77
WT10	MCC = -0.340 [-0.610 , -0.030 ] p-value = 0.99369 Acc = 0.342 Sens = 0.250 Spec = 0.385 No events / events: 26 / 12	MCC = -0.017 [-0.280 , 0.207 ] p-value = 0.66982 Acc = 0.484 Sens = 0.500 Spec = 0.480 No events / events: 50 / 14	MCC = -0.147 [-0.318 , 0.030 ] p-value = 0.96843 Acc = 0.415 Sens = 0.400 Spec = 0.418 No events / events: 98 / 25	MCC = 0.179 [-0.135 , 0.448 ] p-value = 0.19653 Acc = 0.591 Sens = 0.615 Spec = 0.581 No events / events: 31 / 13	MCC = 0.032 [-0.252 , 0.297 ] p-value = 0.53197 Acc = 0.547 Sens = 0.462 Spec = 0.575 No events / events: 40 / 13	MCC = -0.070 [-0.173 , 0.042 ] p-value = 0.89799 Acc = 0.466 Sens = 0.442 Spec = 0.473 No events / events: 245 / 77
YM06	MCC = 0.042 [-0.303 , 0.350 ] p-value = 0.53857 Acc = 0.500 Sens = 0.583 Spec = 0.462 No events / events: 26 / 12	MCC = 0.194 [-0.059 , 0.395 ] p-value = 0.10609 Acc = 0.562 Sens = 0.714 Spec = 0.520 No events / events: 50 / 14	MCC = 0.250 [0.073 , 0.388 ] p-value = 0.00467 Acc = 0.593 Sens = 0.760 Spec = 0.551 No events / events: 98 / 25	MCC = 0.341 [0.009 , 0.578 ] p-value = 0.02686 Acc = 0.682 Sens = 0.692 Spec = 0.677 No events / events: 31 / 13	MCC = 0.142 [-0.186 , 0.362 ] p-value = 0.23662 Acc = 0.566 Sens = 0.615 Spec = 0.550 No events / events: 40 / 13	MCC = 0.209 [0.107 , 0.308 ] p-value = 5.9999e-05 Acc = 0.584 Sens = 0.688 Spec = 0.551 No events / events: 245 / 77

## Sheet: Stage 3
Signature	GSE5206	GSE17536	GSE14333	GSE28722	Global
ST09	MCC = 0.347 [-0.043 , 0.600 ] p-value = 0.05051 Acc = 0.636 Sens = 0.818 Spec = 0.545 No events / events: 22 / 11	MCC = 0.393 [0.091 , 0.628 ] p-value = 0.00864 Acc = 0.696 Sens = 0.714 Spec = 0.680 No events / events: 25 / 21	MCC = 0.048 [-0.181 , 0.275 ] p-value = 0.43667 Acc = 0.521 Sens = 0.588 Spec = 0.459 No events / events: 37 / 34	MCC = 0.334 [-0.163 , 0.641 ] p-value = 0.12101 Acc = 0.652 Sens = 0.600 Spec = 0.750 No events / events: 8 / 15	MCC = 0.208 [0.050 , 0.378 ] p-value = 0.00417 Acc = 0.600 Sens = 0.629 Spec = 0.571 No events / events: 70 / 70
SM09	MCC = 0.343 [-0.086 , 0.577 ] p-value = 0.05385 Acc = 0.667 Sens = 0.727 Spec = 0.636 No events / events: 22 / 11	MCC = 0.364 [0.060 , 0.606 ] p-value = 0.01392 Acc = 0.674 Sens = 0.762 Spec = 0.600 No events / events: 25 / 21	MCC = 0.295 [0.066 , 0.498 ] p-value = 0.01175 Acc = 0.648 Sens = 0.647 Spec = 0.649 No events / events: 37 / 34	MCC = 0.215 [-0.280 , 0.537 ] p-value = 0.27921 Acc = 0.609 Sens = 0.600 Spec = 0.625 No events / events: 8 / 15	MCC = 0.312 [0.172 , 0.451 ] p-value = 9.9999e-06 Acc = 0.653 Sens = 0.679 Spec = 0.630 No events / events: 92 / 81
VL10	MCC = 0.516 [0.129 , 0.729 ] p-value = 0.00432 Acc = 0.758 Sens = 0.818 Spec = 0.727 No events / events: 22 / 11	MCC = 0.562 [0.258 , 0.745 ] p-value = 0.00014 Acc = 0.783 Sens = 0.762 Spec = 0.800 No events / events: 25 / 21	MCC = 0.407 [0.150 , 0.580 ] p-value = 0.00066 Acc = 0.704 Sens = 0.676 Spec = 0.730 No events / events: 37 / 34	MCC = 0.215 [-0.272 , 0.537 ] p-value = 0.27922 Acc = 0.609 Sens = 0.600 Spec = 0.625 No events / events: 8 / 15	MCC = 0.400 [0.234 , 0.554 ] p-value = 9.9999e-06 Acc = 0.701 Sens = 0.683 Spec = 0.716 No events / events: 67 / 60
BD07	MCC = -0.429 [-0.686 , -0.087 ] p-value = 0.99848 Acc = 0.303 Sens = 0.182 Spec = 0.364 No events / events: 22 / 11	MCC = 0.179 [-0.131 , 0.441 ] p-value = 0.1808 Acc = 0.587 Sens = 0.619 Spec = 0.560 No events / events: 25 / 21	MCC = -0.011 [-0.239 , 0.223 ] p-value = 0.62866 Acc = 0.493 Sens = 0.529 Spec = 0.459 No events / events: 37 / 34	MCC = 0.397 [-0.146 , 0.649 ] p-value = 0.07056 Acc = 0.696 Sens = 0.667 Spec = 0.750 No events / events: 8 / 15	MCC = 0.014 [-0.120 , 0.164 ] p-value = 0.46735 Acc = 0.509 Sens = 0.531 Spec = 0.489 No events / events: 92 / 81
LN07NZ	MCC = 0.300 [-0.088 , 0.557 ] p-value = 0.08675 Acc = 0.636 Sens = 0.727 Spec = 0.591 No events / events: 22 / 11	MCC = 0.480 [0.179 , 0.695 ] p-value = 0.00126 Acc = 0.739 Sens = 0.762 Spec = 0.720 No events / events: 25 / 21	MCC = 0.009 [-0.228 , 0.238 ] p-value = 0.56534 Acc = 0.507 Sens = 0.441 Spec = 0.568 No events / events: 37 / 34	MCC = 0.163 [-0.285 , 0.516 ] p-value = 0.36916 Acc = 0.609 Sens = 0.667 Spec = 0.500 No events / events: 8 / 15	MCC = 0.210 [0.060 , 0.354 ] p-value = 0.00184 Acc = 0.607 Sens = 0.605 Spec = 0.609 No events / events: 92 / 81
AD09MSI	MCC = 0.087 [-0.289 , 0.387 ] p-value = 0.45312 Acc = 0.515 Sens = 0.636 Spec = 0.455 No events / events: 22 / 11	MCC = 0.044 [-0.265 , 0.338 ] p-value = 0.49951 Acc = 0.522 Sens = 0.524 Spec = 0.520 No events / events: 25 / 21	MCC = 0.036 [-0.197 , 0.266 ] p-value = 0.47414 Acc = 0.521 Sens = 0.441 Spec = 0.595 No events / events: 37 / 34	MCC = -0.032 [-0.464 , 0.342 ] p-value = 0.72341 Acc = 0.478 Sens = 0.467 Spec = 0.500 No events / events: 8 / 15	MCC = 0.039 [-0.115 , 0.193 ] p-value = 0.29388 Acc = 0.514 Sens = 0.494 Spec = 0.533 No events / events: 92 / 81
AD09MSS	MCC = 0.134 [-0.227 , 0.455 ] p-value = 0.34782 Acc = 0.606 Sens = 0.455 Spec = 0.682 No events / events: 22 / 11	MCC = 0.171 [-0.131 , 0.433 ] p-value = 0.19604 Acc = 0.587 Sens = 0.571 Spec = 0.600 No events / events: 25 / 21	MCC = -0.124 [-0.356 , 0.099 ] p-value = 0.90042 Acc = 0.437 Sens = 0.471 Spec = 0.405 No events / events: 37 / 34	MCC = -0.032 [-0.464 , 0.342 ] p-value = 0.72274 Acc = 0.478 Sens = 0.467 Spec = 0.500 No events / events: 8 / 15	MCC = 0.016 [-0.133 , 0.174 ] p-value = 0.39325 Acc = 0.514 Sens = 0.494 Spec = 0.533 No events / events: 92 / 81
AJ08	MCC = 0.564 [0.173 , 0.775 ] p-value = 0.0021 Acc = 0.788 Sens = 0.818 Spec = 0.773 No events / events: 22 / 11	MCC = 0.346 [0.029 , 0.592 ] p-value = 0.01945 Acc = 0.674 Sens = 0.667 Spec = 0.680 No events / events: 25 / 21	MCC = 0.438 [0.192 , 0.634 ] p-value = 0.00028 Acc = 0.718 Sens = 0.735 Spec = 0.703 No events / events: 37 / 34	MCC = 0.272 [-0.233 , 0.537 ] p-value = 0.19532 Acc = 0.609 Sens = 0.533 Spec = 0.750 No events / events: 8 / 15	MCC = 0.415 [0.277 , 0.545 ] p-value = 9.9999e-06 Acc = 0.705 Sens = 0.691 Spec = 0.717 No events / events: 92 / 81
AR05	MCC = 0.258 [-0.129 , 0.516 ] p-value = 0.13159 Acc = 0.606 Sens = 0.727 Spec = 0.545 No events / events: 22 / 11	MCC = 0.011 [-0.295 , 0.299 ] p-value = 0.588 Acc = 0.500 Sens = 0.571 Spec = 0.440 No events / events: 25 / 21	MCC = 0.105 [-0.124 , 0.338 ] p-value = 0.26039 Acc = 0.549 Sens = 0.618 Spec = 0.486 No events / events: 37 / 34	MCC = -0.233 [-0.617 , 0.164 ] p-value = 0.94189 Acc = 0.348 Sens = 0.267 Spec = 0.500 No events / events: 8 / 15	MCC = 0.064 [-0.084 , 0.211 ] p-value = 0.20757 Acc = 0.520 Sens = 0.556 Spec = 0.489 No events / events: 92 / 81
BR05	MCC = 0.087 [-0.303 , 0.400 ] p-value = 0.45269 Acc = 0.515 Sens = 0.636 Spec = 0.455 No events / events: 22 / 11	MCC = 0.051 [-0.258 , 0.338 ] p-value = 0.47725 Acc = 0.522 Sens = 0.571 Spec = 0.480 No events / events: 25 / 21	MCC = 0.188 [-0.045 , 0.408 ] p-value = 0.08971 Acc = 0.592 Sens = 0.647 Spec = 0.541 No events / events: 37 / 34	MCC = -0.151 [-0.580 , 0.233 ] p-value = 0.87697 Acc = 0.435 Sens = 0.467 Spec = 0.375 No events / events: 8 / 15	MCC = 0.087 [-0.057 , 0.240 ] p-value = 0.13387 Acc = 0.538 Sens = 0.593 Spec = 0.489 No events / events: 92 / 81
BR06	MCC = 0.086 [-0.303 , 0.387 ] p-value = 0.4498 Acc = 0.545 Sens = 0.545 Spec = 0.545 No events / events: 22 / 11	MCC = 0.131 [-0.171 , 0.393 ] p-value = 0.27547 Acc = 0.565 Sens = 0.571 Spec = 0.560 No events / events: 25 / 21	MCC = 0.237 [-0.013 , 0.446 ] p-value = 0.04007 Acc = 0.620 Sens = 0.588 Spec = 0.649 No events / events: 37 / 34	MCC = 0.398 [-0.042 , 0.641 ] p-value = 0.06889 Acc = 0.652 Sens = 0.533 Spec = 0.875 No events / events: 8 / 15	MCC = 0.202 [0.051 , 0.342 ] p-value = 0.00305 Acc = 0.595 Sens = 0.568 Spec = 0.620 No events / events: 92 / 81
BT04	MCC = 0.300 [-0.129 , 0.557 ] p-value = 0.08737 Acc = 0.636 Sens = 0.727 Spec = 0.591 No events / events: 22 / 11	MCC = 0.605 [0.253 , 0.781 ] p-value = 7e-05 Acc = 0.804 Sens = 0.762 Spec = 0.840 No events / events: 25 / 21	MCC = 0.183 [-0.067 , 0.408 ] p-value = 0.09657 Acc = 0.592 Sens = 0.588 Spec = 0.595 No events / events: 37 / 34	MCC = 0.215 [-0.272 , 0.580 ] p-value = 0.2779 Acc = 0.609 Sens = 0.600 Spec = 0.625 No events / events: 8 / 15	MCC = 0.322 [0.173 , 0.456 ] p-value = 9.9999e-06 Acc = 0.659 Sens = 0.654 Spec = 0.663 No events / events: 92 / 81
EC05	MCC = 0.387 [0.000 , 0.607 ] p-value = 0.03056 Acc = 0.667 Sens = 0.818 Spec = 0.591 No events / events: 22 / 11	MCC = 0.211 [-0.084 , 0.474 ] p-value = 0.12687 Acc = 0.609 Sens = 0.571 Spec = 0.640 No events / events: 25 / 21	MCC = 0.352 [0.099 , 0.550 ] p-value = 0.00302 Acc = 0.676 Sens = 0.676 Spec = 0.676 No events / events: 37 / 34	MCC = 0.096 [-0.342 , 0.464 ] p-value = 0.49245 Acc = 0.565 Sens = 0.600 Spec = 0.500 No events / events: 8 / 15	MCC = 0.287 [0.144 , 0.421 ] p-value = 5e-05 Acc = 0.642 Sens = 0.654 Spec = 0.630 No events / events: 92 / 81
HO09	MCC = 0.557 [0.175 , 0.729 ] p-value = 0.00167 Acc = 0.758 Sens = 0.909 Spec = 0.682 No events / events: 22 / 11	MCC = 0.299 [-0.011 , 0.562 ] p-value = 0.04191 Acc = 0.652 Sens = 0.619 Spec = 0.680 No events / events: 25 / 21	MCC = 0.183 [-0.063 , 0.407 ] p-value = 0.09686 Acc = 0.592 Sens = 0.588 Spec = 0.595 No events / events: 37 / 34	MCC = 0.096 [-0.385 , 0.464 ] p-value = 0.49111 Acc = 0.565 Sens = 0.600 Spec = 0.500 No events / events: 8 / 15	MCC = 0.274 [0.133 , 0.414 ] p-value = 8.9999e-05 Acc = 0.636 Sens = 0.642 Spec = 0.630 No events / events: 92 / 81
JG08	MCC = 0.347 [0.000 , 0.600 ] p-value = 0.05036 Acc = 0.636 Sens = 0.818 Spec = 0.545 No events / events: 22 / 11	MCC = 0.227 [-0.077 , 0.490 ] p-value = 0.10624 Acc = 0.609 Sens = 0.667 Spec = 0.560 No events / events: 25 / 21	MCC = 0.102 [-0.150 , 0.325 ] p-value = 0.26782 Acc = 0.549 Sens = 0.588 Spec = 0.514 No events / events: 37 / 34	MCC = 0.334 [-0.163 , 0.617 ] p-value = 0.12104 Acc = 0.652 Sens = 0.600 Spec = 0.750 No events / events: 8 / 15	MCC = 0.213 [0.064 , 0.352 ] p-value = 0.00155 Acc = 0.595 Sens = 0.642 Spec = 0.554 No events / events: 92 / 81
JS09	MCC = 0.557 [0.171 , 0.729 ] p-value = 0.00152 Acc = 0.758 Sens = 0.909 Spec = 0.682 No events / events: 22 / 11	MCC = 0.346 [0.036 , 0.607 ] p-value = 0.02 Acc = 0.674 Sens = 0.667 Spec = 0.680 No events / events: 25 / 21	MCC = 0.407 [0.152 , 0.580 ] p-value = 0.00055 Acc = 0.704 Sens = 0.676 Spec = 0.730 No events / events: 37 / 34	MCC = 0.215 [-0.273 , 0.537 ] p-value = 0.27904 Acc = 0.609 Sens = 0.600 Spec = 0.625 No events / events: 8 / 15	MCC = 0.385 [0.210 , 0.563 ] p-value = 5e-05 Acc = 0.686 Sens = 0.702 Spec = 0.673 No events / events: 55 / 47
KL10	MCC = 0.439 [0.091 , 0.614 ] p-value = 0.01312 Acc = 0.667 Sens = 0.909 Spec = 0.545 No events / events: 22 / 11	MCC = 0.452 [0.148 , 0.665 ] p-value = 0.00245 Acc = 0.717 Sens = 0.810 Spec = 0.640 No events / events: 25 / 21	MCC = 0.124 [-0.126 , 0.350 ] p-value = 0.20895 Acc = 0.563 Sens = 0.529 Spec = 0.595 No events / events: 37 / 34	MCC = 0.280 [-0.211 , 0.641 ] p-value = 0.183 Acc = 0.652 Sens = 0.667 Spec = 0.625 No events / events: 8 / 15	MCC = 0.292 [0.157 , 0.431 ] p-value = 4e-05 Acc = 0.636 Sens = 0.679 Spec = 0.598 No events / events: 92 / 81
KN11	MCC = 0.477 [0.131 , 0.645 ] p-value = 0.0073 Acc = 0.697 Sens = 0.909 Spec = 0.591 No events / events: 22 / 11	MCC = 0.480 [0.179 , 0.695 ] p-value = 0.00127 Acc = 0.739 Sens = 0.762 Spec = 0.720 No events / events: 25 / 21	MCC = 0.379 [0.129 , 0.576 ] p-value = 0.00167 Acc = 0.690 Sens = 0.676 Spec = 0.703 No events / events: 37 / 34	MCC = 0.151 [-0.311 , 0.516 ] p-value = 0.38846 Acc = 0.565 Sens = 0.533 Spec = 0.625 No events / events: 8 / 15	MCC = 0.394 [0.255 , 0.519 ] p-value = 9.9999e-06 Acc = 0.688 Sens = 0.704 Spec = 0.674 No events / events: 92 / 81
LC09	MCC = 0.347 [-0.044 , 0.570 ] p-value = 0.05142 Acc = 0.636 Sens = 0.818 Spec = 0.545 No events / events: 22 / 11	MCC = 0.433 [0.125 , 0.655 ] p-value = 0.00375 Acc = 0.717 Sens = 0.714 Spec = 0.720 No events / events: 25 / 21	MCC = 0.295 [0.045 , 0.496 ] p-value = 0.01169 Acc = 0.648 Sens = 0.647 Spec = 0.649 No events / events: 37 / 34	MCC = 0.163 [-0.285 , 0.537 ] p-value = 0.36836 Acc = 0.609 Sens = 0.667 Spec = 0.500 No events / events: 8 / 15	MCC = 0.324 [0.183 , 0.466 ] p-value = 9.9999e-06 Acc = 0.659 Sens = 0.691 Spec = 0.630 No events / events: 92 / 81
LN07G	MCC = 0.217 [-0.171 , 0.477 ] p-value = 0.19077 Acc = 0.576 Sens = 0.727 Spec = 0.500 No events / events: 22 / 11	MCC = 0.276 [-0.029 , 0.521 ] p-value = 0.05845 Acc = 0.630 Sens = 0.714 Spec = 0.560 No events / events: 25 / 21	MCC = 0.212 [-0.036 , 0.436 ] p-value = 0.06071 Acc = 0.606 Sens = 0.618 Spec = 0.595 No events / events: 37 / 34	MCC = 0.151 [-0.280 , 0.516 ] p-value = 0.3895 Acc = 0.565 Sens = 0.533 Spec = 0.625 No events / events: 8 / 15	MCC = 0.222 [0.082 , 0.367 ] p-value = 0.00116 Acc = 0.601 Sens = 0.642 Spec = 0.565 No events / events: 92 / 81
MT10	MCC = 0.387 [0.000 , 0.614 ] p-value = 0.0307 Acc = 0.697 Sens = 0.727 Spec = 0.682 No events / events: 22 / 11	MCC = 0.124 [-0.179 , 0.393 ] p-value = 0.29546 Acc = 0.565 Sens = 0.524 Spec = 0.600 No events / events: 25 / 21	MCC = 0.152 [-0.093 , 0.379 ] p-value = 0.14882 Acc = 0.577 Sens = 0.529 Spec = 0.622 No events / events: 37 / 34	MCC = -0.151 [-0.580 , 0.226 ] p-value = 0.87789 Acc = 0.435 Sens = 0.467 Spec = 0.375 No events / events: 8 / 15	MCC = 0.149 [0.004 , 0.299 ] p-value = 0.01877 Acc = 0.578 Sens = 0.543 Spec = 0.609 No events / events: 92 / 81
OC10	MCC = 0.600 [0.217 , 0.775 ] p-value = 0.00072 Acc = 0.788 Sens = 0.909 Spec = 0.727 No events / events: 22 / 11	MCC = 0.306 [-0.004 , 0.562 ] p-value = 0.0374 Acc = 0.652 Sens = 0.667 Spec = 0.640 No events / events: 25 / 21	MCC = 0.242 [-0.009 , 0.461 ] p-value = 0.03636 Acc = 0.620 Sens = 0.647 Spec = 0.595 No events / events: 37 / 34	MCC = 0.024 [-0.425 , 0.398 ] p-value = 0.63147 Acc = 0.478 Sens = 0.400 Spec = 0.625 No events / events: 8 / 15	MCC = 0.298 [0.151 , 0.437 ] p-value = 4e-05 Acc = 0.642 Sens = 0.642 Spec = 0.641 No events / events: 92 / 81
PG10	MCC = 0.387 [0.000 , 0.607 ] p-value = 0.03046 Acc = 0.667 Sens = 0.818 Spec = 0.591 No events / events: 22 / 11	MCC = 0.346 [0.044 , 0.592 ] p-value = 0.01951 Acc = 0.674 Sens = 0.667 Spec = 0.680 No events / events: 25 / 21	MCC = 0.011 [-0.226 , 0.237 ] p-value = 0.55715 Acc = 0.507 Sens = 0.471 Spec = 0.541 No events / events: 37 / 34	MCC = -0.464 [-0.808 , -0.086 ] p-value = 0.99708 Acc = 0.261 Sens = 0.267 Spec = 0.250 No events / events: 8 / 15	MCC = 0.109 [-0.030 , 0.253 ] p-value = 0.073169 Acc = 0.549 Sens = 0.531 Spec = 0.565 No events / events: 92 / 81
PL10	MCC = 0.173 [-0.217 , 0.482 ] p-value = 0.26624 Acc = 0.606 Sens = 0.545 Spec = 0.636 No events / events: 22 / 11	MCC = 0.022 [-0.288 , 0.295 ] p-value = 0.56349 Acc = 0.522 Sens = 0.381 Spec = 0.640 No events / events: 25 / 21	MCC = 0.156 [-0.093 , 0.379 ] p-value = 0.14322 Acc = 0.577 Sens = 0.588 Spec = 0.568 No events / events: 37 / 34	MCC = -0.334 [-0.649 , 0.088 ] p-value = 0.98154 Acc = 0.348 Sens = 0.400 Spec = 0.250 No events / events: 8 / 15	MCC = 0.058 [-0.090 , 0.209 ] p-value = 0.2407 Acc = 0.538 Sens = 0.494 Spec = 0.576 No events / events: 92 / 81
SL10	MCC = 0.129 [-0.267 , 0.429 ] p-value = 0.35531 Acc = 0.545 Sens = 0.636 Spec = 0.500 No events / events: 22 / 11	MCC = 0.084 [-0.227 , 0.350 ] p-value = 0.39505 Acc = 0.543 Sens = 0.524 Spec = 0.560 No events / events: 25 / 21	MCC = -0.018 [-0.265 , 0.215 ] p-value = 0.65054 Acc = 0.493 Sens = 0.441 Spec = 0.541 No events / events: 37 / 34	MCC = 0.163 [-0.285 , 0.518 ] p-value = 0.36898 Acc = 0.609 Sens = 0.667 Spec = 0.500 No events / events: 8 / 15	MCC = 0.061 [-0.087 , 0.218 ] p-value = 0.18722 Acc = 0.532 Sens = 0.531 Spec = 0.533 No events / events: 92 / 81
SC09	MCC = 0.347 [-0.043 , 0.600 ] p-value = 0.04907 Acc = 0.636 Sens = 0.818 Spec = 0.545 No events / events: 22 / 11	MCC = -0.004 [-0.306 , 0.295 ] p-value = 0.62796 Acc = 0.500 Sens = 0.476 Spec = 0.520 No events / events: 25 / 21	MCC = 0.183 [-0.064 , 0.389 ] p-value = 0.09638 Acc = 0.592 Sens = 0.588 Spec = 0.595 No events / events: 37 / 34	MCC = -0.088 [-0.516 , 0.311 ] p-value = 0.80467 Acc = 0.478 Sens = 0.533 Spec = 0.375 No events / events: 8 / 15	MCC = 0.128 [-0.021 , 0.277 ] p-value = 0.03756 Acc = 0.561 Sens = 0.580 Spec = 0.543 No events / events: 92 / 81
WN10	MCC = 0.217 [-0.173 , 0.477 ] p-value = 0.19243 Acc = 0.576 Sens = 0.727 Spec = 0.500 No events / events: 22 / 11	MCC = 0.051 [-0.253 , 0.326 ] p-value = 0.47872 Acc = 0.522 Sens = 0.571 Spec = 0.480 No events / events: 25 / 21	MCC = 0.185 [-0.048 , 0.408 ] p-value = 0.0932 Acc = 0.592 Sens = 0.618 Spec = 0.568 No events / events: 37 / 34	MCC = 0.285 [-0.190 , 0.533 ] p-value = 0.19098 Acc = 0.565 Sens = 0.400 Spec = 0.875 No events / events: 8 / 15	MCC = 0.169 [0.015 , 0.310 ] p-value = 0.01103 Acc = 0.566 Sens = 0.580 Spec = 0.554 No events / events: 92 / 81
WG04	MCC = 0.607 [0.400 , 0.729 ] p-value = 0.00037 Acc = 0.758 Sens = 1.000 Spec = 0.636 No events / events: 22 / 11	MCC = 0.188 [-0.118 , 0.441 ] p-value = 0.16469 Acc = 0.587 Sens = 0.667 Spec = 0.520 No events / events: 25 / 21	MCC = 0.021 [-0.210 , 0.254 ] p-value = 0.52733 Acc = 0.507 Sens = 0.588 Spec = 0.432 No events / events: 37 / 34	MCC = 0.516 [0.032 , 0.763 ] p-value = 0.01863 Acc = 0.739 Sens = 0.667 Spec = 0.875 No events / events: 8 / 15	MCC = 0.243 [0.111 , 0.374 ] p-value = 0.00042 Acc = 0.607 Sens = 0.679 Spec = 0.543 No events / events: 92 / 81
WT09	MCC = 0.258 [-0.134 , 0.516 ] p-value = 0.13261 Acc = 0.606 Sens = 0.727 Spec = 0.545 No events / events: 22 / 11	MCC = -0.084 [-0.383 , 0.209 ] p-value = 0.80422 Acc = 0.457 Sens = 0.476 Spec = 0.440 No events / events: 25 / 21	MCC = -0.153 [-0.381 , 0.075 ] p-value = 0.93616 Acc = 0.423 Sens = 0.441 Spec = 0.405 No events / events: 37 / 34	MCC = 0.397 [-0.096 , 0.649 ] p-value = 0.07067 Acc = 0.696 Sens = 0.667 Spec = 0.750 No events / events: 8 / 15	MCC = 0.017 [-0.131 , 0.167 ] p-value = 0.3777 Acc = 0.503 Sens = 0.531 Spec = 0.478 No events / events: 92 / 81
WT10	MCC = 0.307 [-0.045 , 0.557 ] p-value = 0.08119 Acc = 0.606 Sens = 0.818 Spec = 0.500 No events / events: 22 / 11	MCC = 0.139 [-0.171 , 0.414 ] p-value = 0.26092 Acc = 0.565 Sens = 0.619 Spec = 0.520 No events / events: 25 / 21	MCC = 0.075 [-0.179 , 0.295 ] p-value = 0.34877 Acc = 0.535 Sens = 0.588 Spec = 0.486 No events / events: 37 / 34	MCC = 0.151 [-0.311 , 0.516 ] p-value = 0.38891 Acc = 0.565 Sens = 0.533 Spec = 0.625 No events / events: 8 / 15	MCC = 0.146 [0.001 , 0.286 ] p-value = 0.02116 Acc = 0.561 Sens = 0.617 Spec = 0.511 No events / events: 92 / 81
YM06	MCC = 0.439 [0.133 , 0.645 ] p-value = 0.01268 Acc = 0.667 Sens = 0.909 Spec = 0.545 No events / events: 22 / 11	MCC = 0.353 [0.036 , 0.577 ] p-value = 0.01738 Acc = 0.674 Sens = 0.714 Spec = 0.640 No events / events: 25 / 21	MCC = 0.266 [0.016 , 0.492 ] p-value = 0.02234 Acc = 0.634 Sens = 0.618 Spec = 0.649 No events / events: 37 / 34	MCC = 0.151 [-0.296 , 0.509 ] p-value = 0.39309 Acc = 0.565 Sens = 0.533 Spec = 0.625 No events / events: 8 / 15	MCC = 0.307 [0.167 , 0.444 ] p-value = 2e-05 Acc = 0.642 Sens = 0.667 Spec = 0.620 No events / events: 92 / 81

## Sheet: MSS
Signature	GSE13294	GSE18088
ST09	MCC = 0.172 [-0.078 , 0.365 ] p-value = 0.10934 Acc = 0.562 Sens = 0.680 Spec = 0.500 No events / events: 48 / 25	MCC = 0.336 [-0.054 , 0.604 ] p-value = 0.05688 Acc = 0.676 Sens = 0.700 Spec = 0.667 No events / events: 24 / 10
SM09	MCC = 0.269 [0.021 , 0.447 ] p-value = 0.01994 Acc = 0.616 Sens = 0.720 Spec = 0.562 No events / events: 48 / 25	MCC = 0.289 [-0.133 , 0.555 ] p-value = 0.09688 Acc = 0.676 Sens = 0.600 Spec = 0.708 No events / events: 24 / 10
VL10	MCC = 0.172 [-0.084 , 0.356 ] p-value = 0.11094 Acc = 0.562 Sens = 0.680 Spec = 0.500 No events / events: 48 / 25	MCC = 0.378 [-0.054 , 0.640 ] p-value = 0.03448 Acc = 0.706 Sens = 0.700 Spec = 0.708 No events / events: 24 / 10
BD07	MCC = 0.157 [-0.094 , 0.367 ] p-value = 0.1396 Acc = 0.589 Sens = 0.560 Spec = 0.604 No events / events: 48 / 25	MCC = 0.184 [-0.184 , 0.477 ] p-value = 0.24649 Acc = 0.559 Sens = 0.700 Spec = 0.500 No events / events: 24 / 10
LN07NZ	MCC = 0.365 [0.119 , 0.541 ] p-value = 0.00153 Acc = 0.671 Sens = 0.760 Spec = 0.625 No events / events: 48 / 25	MCC = -0.038 [-0.383 , 0.278 ] p-value = 0.72512 Acc = 0.471 Sens = 0.500 Spec = 0.458 No events / events: 24 / 10
AD09MSI	MCC = -0.039 [-0.277 , 0.192 ] p-value = 0.71519 Acc = 0.479 Sens = 0.480 Spec = 0.479 No events / events: 48 / 25	MCC = 0.350 [-0.002 , 0.596 ] p-value = 0.04581 Acc = 0.647 Sens = 0.800 Spec = 0.583 No events / events: 24 / 10
AD09MSS	MCC = 0.039 [-0.198 , 0.256 ] p-value = 0.46568 Acc = 0.521 Sens = 0.520 Spec = 0.521 No events / events: 48 / 25	MCC = 0.167 [-0.206 , 0.466 ] p-value = 0.27513 Acc = 0.588 Sens = 0.600 Spec = 0.583 No events / events: 24 / 10
AJ08	MCC = 0.194 [-0.039 , 0.404 ] p-value = 0.07811 Acc = 0.603 Sens = 0.600 Spec = 0.604 No events / events: 48 / 25	MCC = 0.297 [-0.076 , 0.555 ] p-value = 0.08724 Acc = 0.647 Sens = 0.700 Spec = 0.625 No events / events: 24 / 10
AR05	MCC = 0.095 [-0.136 , 0.319 ] p-value = 0.28602 Acc = 0.534 Sens = 0.600 Spec = 0.500 No events / events: 48 / 25	MCC = 0.038 [-0.314 , 0.350 ] p-value = 0.56 Acc = 0.529 Sens = 0.500 Spec = 0.542 No events / events: 24 / 10
BR05	MCC = 0.269 [0.019 , 0.451 ] p-value = 0.01921 Acc = 0.616 Sens = 0.720 Spec = 0.562 No events / events: 48 / 25	MCC = 0.289 [-0.109 , 0.555 ] p-value = 0.09904 Acc = 0.676 Sens = 0.600 Spec = 0.708 No events / events: 24 / 10
BR06	MCC = 0.230 [-0.024 , 0.409 ] p-value = 0.04147 Acc = 0.589 Sens = 0.720 Spec = 0.521 No events / events: 48 / 25	MCC = 0.091 [-0.272 , 0.387 ] p-value = 0.44071 Acc = 0.529 Sens = 0.600 Spec = 0.500 No events / events: 24 / 10
BT04	MCC = 0.134 [-0.116 , 0.351 ] p-value = 0.18452 Acc = 0.562 Sens = 0.600 Spec = 0.542 No events / events: 48 / 25	MCC = 0.297 [-0.091 , 0.574 ] p-value = 0.08783 Acc = 0.647 Sens = 0.700 Spec = 0.625 No events / events: 24 / 10
EC05	MCC = 0.075 [-0.171 , 0.278 ] p-value = 0.35056 Acc = 0.507 Sens = 0.640 Spec = 0.438 No events / events: 48 / 25	MCC = 0.258 [-0.136 , 0.516 ] p-value = 0.12866 Acc = 0.618 Sens = 0.700 Spec = 0.583 No events / events: 24 / 10
HO09	MCC = 0.198 [-0.037 , 0.417 ] p-value = 0.07587 Acc = 0.616 Sens = 0.560 Spec = 0.646 No events / events: 48 / 25	MCC = 0.000 [-0.350 , 0.314 ] p-value = 0.64443 Acc = 0.500 Sens = 0.500 Spec = 0.500 No events / events: 24 / 10
JG08	MCC = 0.154 [-0.075 , 0.368 ] p-value = 0.14096 Acc = 0.575 Sens = 0.600 Spec = 0.562 No events / events: 48 / 25	MCC = 0.116 [-0.275 , 0.426 ] p-value = 0.37806 Acc = 0.588 Sens = 0.500 Spec = 0.625 No events / events: 24 / 10
JS09	MCC = -0.021 [-0.252 , 0.211 ] p-value = 0.66611 Acc = 0.479 Sens = 0.520 Spec = 0.458 No events / events: 48 / 25	MCC = 0.167 [-0.206 , 0.466 ] p-value = 0.27402 Acc = 0.588 Sens = 0.600 Spec = 0.583 No events / events: 24 / 10
KL10	MCC = 0.212 [-0.019 , 0.426 ] p-value = 0.05907 Acc = 0.603 Sens = 0.640 Spec = 0.583 No events / events: 48 / 25	MCC = 0.167 [-0.207 , 0.466 ] p-value = 0.27369 Acc = 0.588 Sens = 0.600 Spec = 0.583 No events / events: 24 / 10
KN11	MCC = 0.096 [-0.153 , 0.314 ] p-value = 0.28204 Acc = 0.548 Sens = 0.560 Spec = 0.542 No events / events: 48 / 25	MCC = 0.167 [-0.207 , 0.469 ] p-value = 0.27509 Acc = 0.588 Sens = 0.600 Spec = 0.583 No events / events: 24 / 10
LC09	MCC = 0.230 [-0.021 , 0.427 ] p-value = 0.04241 Acc = 0.603 Sens = 0.680 Spec = 0.562 No events / events: 48 / 25	MCC = 0.221 [-0.147 , 0.479 ] p-value = 0.18473 Acc = 0.588 Sens = 0.700 Spec = 0.542 No events / events: 24 / 10
LN07G	MCC = 0.134 [-0.096 , 0.347 ] p-value = 0.18166 Acc = 0.562 Sens = 0.600 Spec = 0.542 No events / events: 48 / 25	MCC = 0.167 [-0.207 , 0.469 ] p-value = 0.27567 Acc = 0.588 Sens = 0.600 Spec = 0.583 No events / events: 24 / 10
MT10	MCC = 0.249 [0.016 , 0.442 ] p-value = 0.0284 Acc = 0.603 Sens = 0.720 Spec = 0.542 No events / events: 48 / 25	MCC = -0.038 [-0.387 , 0.278 ] p-value = 0.72364 Acc = 0.471 Sens = 0.500 Spec = 0.458 No events / events: 24 / 10
OC10	MCC = -0.021 [-0.270 , 0.192 ] p-value = 0.66437 Acc = 0.479 Sens = 0.520 Spec = 0.458 No events / events: 48 / 25	MCC = 0.206 [-0.167 , 0.509 ] p-value = 0.20427 Acc = 0.618 Sens = 0.600 Spec = 0.625 No events / events: 24 / 10
PG10	MCC = 0.019 [-0.215 , 0.251 ] p-value = 0.52978 Acc = 0.507 Sens = 0.520 Spec = 0.500 No events / events: 48 / 25	MCC = 0.297 [-0.076 , 0.555 ] p-value = 0.0869 Acc = 0.647 Sens = 0.700 Spec = 0.625 No events / events: 24 / 10
PL10	MCC = 0.235 [0.002 , 0.447 ] p-value = 0.04003 Acc = 0.630 Sens = 0.600 Spec = 0.646 No events / events: 48 / 25	MCC = 0.000 [-0.350 , 0.314 ] p-value = 0.64361 Acc = 0.500 Sens = 0.500 Spec = 0.500 No events / events: 24 / 10
SL10	MCC = -0.057 [-0.289 , 0.174 ] p-value = 0.77113 Acc = 0.479 Sens = 0.440 Spec = 0.500 No events / events: 48 / 25	MCC = 0.258 [-0.111 , 0.540 ] p-value = 0.13015 Acc = 0.618 Sens = 0.700 Spec = 0.583 No events / events: 24 / 10
SC09	MCC = 0.136 [-0.096 , 0.351 ] p-value = 0.18113 Acc = 0.575 Sens = 0.560 Spec = 0.583 No events / events: 48 / 25	MCC = 0.000 [-0.350 , 0.314 ] p-value = 0.64577 Acc = 0.500 Sens = 0.500 Spec = 0.500 No events / events: 24 / 10
WN10	MCC = 0.114 [-0.134 , 0.314 ] p-value = 0.23535 Acc = 0.534 Sens = 0.640 Spec = 0.479 No events / events: 48 / 25	MCC = 0.076 [-0.297 , 0.387 ] p-value = 0.4711 Acc = 0.559 Sens = 0.500 Spec = 0.583 No events / events: 24 / 10
WG04	MCC = -0.039 [-0.287 , 0.192 ] p-value = 0.71949 Acc = 0.479 Sens = 0.480 Spec = 0.479 No events / events: 48 / 25	MCC = 0.038 [-0.336 , 0.336 ] p-value = 0.56016 Acc = 0.529 Sens = 0.500 Spec = 0.542 No events / events: 24 / 10
WT09	MCC = 0.308 [0.057 , 0.500 ] p-value = 0.00796 Acc = 0.644 Sens = 0.720 Spec = 0.604 No events / events: 48 / 25	MCC = -0.156 [-0.509 , 0.184 ] p-value = 0.90238 Acc = 0.382 Sens = 0.500 Spec = 0.333 No events / events: 24 / 10
WT10	MCC = 0.194 [-0.039 , 0.405 ] p-value = 0.07987 Acc = 0.603 Sens = 0.600 Spec = 0.604 No events / events: 48 / 25	MCC = -0.054 [-0.409 , 0.258 ] p-value = 0.75308 Acc = 0.500 Sens = 0.400 Spec = 0.542 No events / events: 24 / 10
YM06	MCC = 0.290 [0.057 , 0.490 ] p-value = 0.01241 Acc = 0.644 Sens = 0.680 Spec = 0.625 No events / events: 48 / 25	MCC = 0.221 [-0.150 , 0.479 ] p-value = 0.18317 Acc = 0.588 Sens = 0.700 Spec = 0.542 No events / events: 24 / 10

## Sheet: MSI
Signature	GSE13294
ST09	MCC = 0.052 [-0.180 , 0.274 ] p-value = 0.46093 Acc = 0.466 Sens = 0.636 Spec = 0.435 No events / events: 62 / 11
SM09	MCC = 0.221 [-0.020 , 0.404 ] p-value = 0.05888 Acc = 0.603 Sens = 0.727 Spec = 0.581 No events / events: 62 / 11
VL10	MCC = 0.056 [-0.196 , 0.262 ] p-value = 0.44251 Acc = 0.534 Sens = 0.545 Spec = 0.532 No events / events: 62 / 11
BD07	MCC = -0.002 [-0.240 , 0.218 ] p-value = 0.64121 Acc = 0.466 Sens = 0.545 Spec = 0.452 No events / events: 62 / 11
LN07NZ	MCC = 0.109 [-0.132 , 0.310 ] p-value = 0.27494 Acc = 0.534 Sens = 0.636 Spec = 0.516 No events / events: 62 / 11
AD09MSI	MCC = 0.180 [-0.063 , 0.376 ] p-value = 0.1141 Acc = 0.616 Sens = 0.636 Spec = 0.613 No events / events: 62 / 11
AD09MSS	MCC = 0.209 [-0.033 , 0.387 ] p-value = 0.07239 Acc = 0.589 Sens = 0.727 Spec = 0.565 No events / events: 62 / 11
AJ08	MCC = 0.037 [-0.197 , 0.258 ] p-value = 0.50253 Acc = 0.575 Sens = 0.455 Spec = 0.597 No events / events: 62 / 11
AR05	MCC = 0.174 [-0.067 , 0.352 ] p-value = 0.1227 Acc = 0.548 Sens = 0.727 Spec = 0.516 No events / events: 62 / 11
BR05	MCC = 0.221 [-0.033 , 0.400 ] p-value = 0.0584 Acc = 0.603 Sens = 0.727 Spec = 0.581 No events / events: 62 / 11
BR06	MCC = -0.025 [-0.271 , 0.186 ] p-value = 0.71243 Acc = 0.438 Sens = 0.545 Spec = 0.419 No events / events: 62 / 11
BT04	MCC = 0.186 [-0.063 , 0.362 ] p-value = 0.10313 Acc = 0.562 Sens = 0.727 Spec = 0.532 No events / events: 62 / 11
EC05	MCC = 0.206 [-0.052 , 0.406 ] p-value = 0.07801 Acc = 0.644 Sens = 0.636 Spec = 0.645 No events / events: 62 / 11
HO09	MCC = 0.298 [0.063 , 0.451 ] p-value = 0.01259 Acc = 0.630 Sens = 0.818 Spec = 0.597 No events / events: 62 / 11
JG08	MCC = 0.180 [-0.075 , 0.387 ] p-value = 0.11161 Acc = 0.616 Sens = 0.636 Spec = 0.613 No events / events: 62 / 11
JS09	MCC = 0.021 [-0.218 , 0.245 ] p-value = 0.56064 Acc = 0.493 Sens = 0.545 Spec = 0.484 No events / events: 62 / 11
KL10	MCC = -0.029 [-0.254 , 0.197 ] p-value = 0.71604 Acc = 0.562 Sens = 0.364 Spec = 0.597 No events / events: 62 / 11
KN11	MCC = 0.240 [0.005 , 0.387 ] p-value = 0.03898 Acc = 0.562 Sens = 0.818 Spec = 0.516 No events / events: 62 / 11
LC09	MCC = 0.251 [0.010 , 0.396 ] p-value = 0.03278 Acc = 0.575 Sens = 0.818 Spec = 0.532 No events / events: 62 / 11
LN07G	MCC = 0.014 [-0.229 , 0.240 ] p-value = 0.58108 Acc = 0.548 Sens = 0.455 Spec = 0.565 No events / events: 62 / 11
MT10	MCC = 0.132 [-0.109 , 0.335 ] p-value = 0.20977 Acc = 0.562 Sens = 0.636 Spec = 0.548 No events / events: 62 / 11
OC10	MCC = -0.041 [-0.264 , 0.180 ] p-value = 0.74869 Acc = 0.548 Sens = 0.364 Spec = 0.581 No events / events: 62 / 11
PG10	MCC = 0.109 [-0.144 , 0.310 ] p-value = 0.27343 Acc = 0.534 Sens = 0.636 Spec = 0.516 No events / events: 62 / 11
PL10	MCC = 0.025 [-0.218 , 0.246 ] p-value = 0.53989 Acc = 0.562 Sens = 0.455 Spec = 0.581 No events / events: 62 / 11
SL10	MCC = 0.041 [-0.193 , 0.251 ] p-value = 0.50105 Acc = 0.452 Sens = 0.636 Spec = 0.419 No events / events: 62 / 11
SC09	MCC = -0.098 [-0.317 , 0.121 ] p-value = 0.87747 Acc = 0.479 Sens = 0.364 Spec = 0.500 No events / events: 62 / 11
WN10	MCC = 0.115 [-0.143 , 0.326 ] p-value = 0.25451 Acc = 0.603 Sens = 0.545 Spec = 0.613 No events / events: 62 / 11
WG04	MCC = -0.009 [-0.240 , 0.215 ] p-value = 0.65469 Acc = 0.521 Sens = 0.455 Spec = 0.532 No events / events: 62 / 11
WT09	MCC = 0.163 [-0.086 , 0.339 ] p-value = 0.14402 Acc = 0.534 Sens = 0.727 Spec = 0.500 No events / events: 62 / 11
WT10	MCC = 0.115 [-0.129 , 0.335 ] p-value = 0.25353 Acc = 0.603 Sens = 0.545 Spec = 0.613 No events / events: 62 / 11
YM06	MCC = 0.251 [0.017 , 0.404 ] p-value = 0.03191 Acc = 0.575 Sens = 0.818 Spec = 0.532 No events / events: 62 / 11
