# Supplementary material for: Clinical Value of Prognosis Gene Expression Signatures in Colorectal Cancer: A Systematic Review
Source: PLoS One. 2012 Nov 7;7(11):e48877. doi: 10.1371/journal.pone.0048877 (PMC3492249; doi:10.1371/journal.pone.0048877)
Supplement: File S7 — Support Vector Machine classification results. Sheets All samples , Stage 2 and Stage 3: Support Vector Machine classification results for each signature and dataset are shown for all, stage II and, stage III analyses sheets respectively. MCC: Matthews Correlation Coefficient (MCC) and 95% confidence interval; p-value: permutation p-value associated with MCC; Acc: accuracy rate; Sens: sensitivity; Spec: specificity; No events/events: number of samples with good and bad prognosis respectively in that dataset. Sheets All samples global , Stage 2 global and Stage 3 global : Global performance results of signatures for all, stage II and stage III samples using Support Vector Machine are extended. Signatures are listed in decreasing order of MCC. Those with significant MCC at 5% level are highlighted in bold letters. (XLS) [file pone.0048877.s016.xls]

## Sheet: All samples
Signature	GSE5206	GSE17537	GSE17536	GSE2630	E-MEXP-1245	GSE12945	GSE10402	GSE14333	GSE13294	GSE28722	GSE18088	Global
ST09	MCC = 0.371 [0.170 , 0.527 ] p-value = 0.00034 Acc = 0.680 Sens = 0.737 Spec = 0.645 No events / events: 62 / 38	MCC = 0.228 [-0.081 , 0.473 ] p-value = 0.10241 Acc = 0.617 Sens = 0.600 Spec = 0.630 No events / events: 27 / 20	MCC = 0.186 [0.016 , 0.343 ] p-value = 0.02116 Acc = 0.589 Sens = 0.507 Spec = 0.676 No events / events: 68 / 73	MCC = -0.333 [-0.870 , 0.000 ] p-value = 1 Acc = 0.312 Sens = 0.833 Spec = 0.000 No events / events: 10 / 6	MCC = -0.081 [-0.239 , 0.077 ] p-value = 0.87927 Acc = 0.430 Sens = 0.532 Spec = 0.382 No events / events: 102 / 47	MCC = -0.080 [-0.420 , 0.176 ] p-value = 0.8638 Acc = 0.273 Sens = 0.846 Spec = 0.095 No events / events: 42 / 13	MCC = 0.252 [0.031 , 0.362 ] p-value = 0.03056 Acc = 0.521 Sens = 0.900 Spec = 0.460 No events / events: 63 / 10	MCC = 0.278 [0.147 , 0.400 ] p-value = 3e-05 Acc = 0.639 Sens = 0.649 Spec = 0.629 No events / events: 116 / 111	MCC = -0.109 [-0.292 , 0.067 ] p-value = 0.94159 Acc = 0.281 Sens = 0.806 Spec = 0.109 No events / events: 110 / 36	MCC = 0.097 [-0.113 , 0.315 ] p-value = 0.24934 Acc = 0.570 Sens = 0.429 Spec = 0.667 No events / events: 51 / 35	MCC = -0.031 [-0.323 , 0.224 ] p-value = 0.72527 Acc = 0.377 Sens = 0.692 Spec = 0.275 No events / events: 40 / 13	MCC = 0.095 [0.031 , 0.156 ] p-value = 0.0013 Acc = 0.495 Sens = 0.612 Spec = 0.428 No events / events: 619 / 358
SM09	MCC = 0.125 [-0.072 , 0.319 ] p-value = 0.14854 Acc = 0.590 Sens = 0.447 Spec = 0.677 No events / events: 62 / 38	MCC = 0.363 [0.044 , 0.606 ] p-value = 0.01355 Acc = 0.681 Sens = 0.700 Spec = 0.667 No events / events: 27 / 20	MCC = 0.072 [-0.101 , 0.230 ] p-value = 0.24917 Acc = 0.532 Sens = 0.438 Spec = 0.632 No events / events: 68 / 73	MCC = -0.333 [-0.870 , 0.000 ] p-value = 1 Acc = 0.312 Sens = 0.833 Spec = 0.000 No events / events: 10 / 6	MCC = 0.002 [-0.168 , 0.162 ] p-value = 0.56441 Acc = 0.584 Sens = 0.277 Spec = 0.725 No events / events: 102 / 47	MCC = 0.074 [-0.209 , 0.298 ] p-value = 0.43266 Acc = 0.418 Sens = 0.769 Spec = 0.310 No events / events: 42 / 13	MCC = 0.043 [-0.213 , 0.220 ] p-value = 0.52929 Acc = 0.329 Sens = 0.800 Spec = 0.254 No events / events: 63 / 10	MCC = 0.260 [0.135 , 0.378 ] p-value = 7e-05 Acc = 0.621 Sens = 0.396 Spec = 0.836 No events / events: 116 / 111	MCC = -0.120 [-0.292 , 0.055 ] p-value = 0.95194 Acc = 0.295 Sens = 0.750 Spec = 0.145 No events / events: 110 / 36	MCC = 0.125 [-0.089 , 0.327 ] p-value = 0.17574 Acc = 0.581 Sens = 0.457 Spec = 0.667 No events / events: 51 / 35	MCC = -0.055 [-0.340 , 0.209 ] p-value = 0.76056 Acc = 0.472 Sens = 0.462 Spec = 0.475 No events / events: 40 / 13	MCC = 0.077 [0.017 , 0.140 ] p-value = 0.0063299 Acc = 0.512 Sens = 0.460 Spec = 0.541 No events / events: 654 / 376
VL10	MCC = 0.377 [0.185 , 0.551 ] p-value = 0.00022 Acc = 0.700 Sens = 0.658 Spec = 0.726 No events / events: 62 / 38	MCC = 0.277 [-0.043 , 0.514 ] p-value = 0.05451 Acc = 0.638 Sens = 0.650 Spec = 0.630 No events / events: 27 / 20	MCC = 0.219 [0.001 , 0.408 ] p-value = 0.03644 Acc = 0.607 Sens = 0.636 Spec = 0.588 No events / events: 51 / 33	MCC = -0.149 [-0.660 , 0.293 ] p-value = 0.88197 Acc = 0.375 Sens = 0.667 Spec = 0.200 No events / events: 10 / 6	MCC = -0.036 [-0.196 , 0.121 ] p-value = 0.73368 Acc = 0.517 Sens = 0.383 Spec = 0.578 No events / events: 102 / 47	MCC = 0.012 [-0.261 , 0.270 ] p-value = 0.59201 Acc = 0.491 Sens = 0.538 Spec = 0.476 No events / events: 42 / 13	MCC = 0.036 [-0.222 , 0.223 ] p-value = 0.53542 Acc = 0.397 Sens = 0.700 Spec = 0.349 No events / events: 63 / 10	MCC = 0.330 [0.198 , 0.453 ] p-value = < 2.22e-16 Acc = 0.665 Sens = 0.613 Spec = 0.716 No events / events: 116 / 111	MCC = 0.226 [0.078 , 0.346 ] p-value = 0.00451 Acc = 0.521 Sens = 0.833 Spec = 0.418 No events / events: 110 / 36	MCC = 0.141 [-0.079 , 0.353 ] p-value = 0.13948 Acc = 0.581 Sens = 0.514 Spec = 0.627 No events / events: 51 / 35	MCC = 0.060 [-0.226 , 0.316 ] p-value = 0.46564 Acc = 0.453 Sens = 0.692 Spec = 0.375 No events / events: 40 / 13	MCC = 0.179 [0.116 , 0.242 ] p-value = 9.9999e-06 Acc = 0.567 Sens = 0.601 Spec = 0.549 No events / events: 586 / 303
BD07	MCC = 0.125 [-0.077 , 0.319 ] p-value = 0.14805 Acc = 0.590 Sens = 0.447 Spec = 0.677 No events / events: 62 / 38	MCC = 0.296 [0.004 , 0.561 ] p-value = 0.04136 Acc = 0.660 Sens = 0.550 Spec = 0.741 No events / events: 27 / 20	MCC = 0.058 [-0.112 , 0.218 ] p-value = 0.3054 Acc = 0.532 Sens = 0.630 Spec = 0.426 No events / events: 68 / 73	MCC = 0.618 [-0.000 , 0.878 ] p-value = 0.02504 Acc = 0.812 Sens = 0.833 Spec = 0.800 No events / events: 10 / 6	MCC = -0.072 [-0.229 , 0.086 ] p-value = 0.85519 Acc = 0.436 Sens = 0.532 Spec = 0.392 No events / events: 102 / 47	MCC = 0.280 [0.030 , 0.404 ] p-value = 0.03705 Acc = 0.509 Sens = 0.923 Spec = 0.381 No events / events: 42 / 13	MCC = 0.132 [-0.107 , 0.323 ] p-value = 0.2141 Acc = 0.521 Sens = 0.700 Spec = 0.492 No events / events: 63 / 10	MCC = 0.189 [0.058 , 0.313 ] p-value = 0.003 Acc = 0.595 Sens = 0.595 Spec = 0.595 No events / events: 116 / 111	MCC = 0.205 [0.042 , 0.333 ] p-value = 0.01004 Acc = 0.534 Sens = 0.778 Spec = 0.455 No events / events: 110 / 36	MCC = 0.085 [-0.129 , 0.290 ] p-value = 0.28577 Acc = 0.558 Sens = 0.457 Spec = 0.627 No events / events: 51 / 35	MCC = -0.209 [-0.495 , 0.121 ] p-value = 0.96872 Acc = 0.264 Sens = 0.692 Spec = 0.125 No events / events: 40 / 13	MCC = 0.110 [0.051 , 0.167 ] p-value = 0.00015 Acc = 0.530 Sens = 0.598 Spec = 0.490 No events / events: 681 / 396
LN07NZ	MCC = 0.211 [0.003 , 0.400 ] p-value = 0.02899 Acc = 0.630 Sens = 0.500 Spec = 0.710 No events / events: 62 / 38	MCC = 0.611 [0.343 , 0.793 ] p-value = < 2.22e-16 Acc = 0.809 Sens = 0.800 Spec = 0.815 No events / events: 27 / 20	MCC = 0.177 [0.006 , 0.331 ] p-value = 0.02653 Acc = 0.589 Sens = 0.589 Spec = 0.588 No events / events: 68 / 73	MCC = 0.149 [-0.488 , 0.447 ] p-value = 0.51098 Acc = 0.500 Sens = 0.833 Spec = 0.300 No events / events: 10 / 6	MCC = 0.422 [0.260 , 0.557 ] p-value = < 2.22e-16 Acc = 0.718 Sens = 0.745 Spec = 0.706 No events / events: 102 / 47	MCC = 0.043 [-0.246 , 0.295 ] p-value = 0.51193 Acc = 0.673 Sens = 0.231 Spec = 0.810 No events / events: 42 / 13	MCC = 0.204 [-0.013 , 0.314 ] p-value = 0.0783 Acc = 0.452 Sens = 0.900 Spec = 0.381 No events / events: 63 / 10	MCC = 0.234 [0.099 , 0.358 ] p-value = 0.00036 Acc = 0.617 Sens = 0.514 Spec = 0.716 No events / events: 116 / 111	MCC = 0.200 [0.039 , 0.343 ] p-value = 0.01241 Acc = 0.562 Sens = 0.722 Spec = 0.509 No events / events: 110 / 36	MCC = 0.229 [0.008 , 0.422 ] p-value = 0.02886 Acc = 0.628 Sens = 0.543 Spec = 0.686 No events / events: 51 / 35	MCC = 0.213 [-0.056 , 0.411 ] p-value = 0.10809 Acc = 0.547 Sens = 0.769 Spec = 0.475 No events / events: 40 / 13	MCC = 0.221 [0.161 , 0.281 ] p-value = 9.9999e-06 Acc = 0.602 Sens = 0.579 Spec = 0.617 No events / events: 579 / 349
AD09MSI	MCC = 0.340 [0.149 , 0.510 ] p-value = 0.00061 Acc = 0.660 Sens = 0.737 Spec = 0.613 No events / events: 62 / 38	MCC = 0.326 [0.018 , 0.565 ] p-value = 0.02612 Acc = 0.660 Sens = 0.700 Spec = 0.630 No events / events: 27 / 20	MCC = 0.207 [0.036 , 0.362 ] p-value = 0.01132 Acc = 0.603 Sens = 0.589 Spec = 0.618 No events / events: 68 / 73	MCC = -0.258 [-0.733 , 0.200 ] p-value = 0.94188 Acc = 0.375 Sens = 0.333 Spec = 0.400 No events / events: 10 / 6	MCC = 0.089 [-0.076 , 0.237 ] p-value = 0.18476 Acc = 0.497 Sens = 0.681 Spec = 0.412 No events / events: 102 / 47	MCC = -0.173 [-0.471 , 0.156 ] p-value = 0.95401 Acc = 0.255 Sens = 0.769 Spec = 0.095 No events / events: 42 / 13	MCC = 0.031 [-0.222 , 0.242 ] p-value = 0.5368 Acc = 0.466 Sens = 0.600 Spec = 0.444 No events / events: 63 / 10	MCC = 0.207 [0.082 , 0.330 ] p-value = 0.00129 Acc = 0.604 Sens = 0.595 Spec = 0.612 No events / events: 116 / 111	MCC = 0.096 [-0.058 , 0.238 ] p-value = 0.17304 Acc = 0.452 Sens = 0.750 Spec = 0.355 No events / events: 110 / 36	MCC = 0.272 [0.034 , 0.462 ] p-value = 0.01255 Acc = 0.663 Sens = 0.371 Spec = 0.863 No events / events: 51 / 35	MCC = 0.076 [-0.213 , 0.321 ] p-value = 0.40554 Acc = 0.585 Sens = 0.462 Spec = 0.625 No events / events: 40 / 13	MCC = 0.160 [0.100 , 0.217 ] p-value = 9.9999e-06 Acc = 0.552 Sens = 0.619 Spec = 0.514 No events / events: 681 / 396
AD09MSS	MCC = 0.103 [-0.104 , 0.287 ] p-value = 0.20693 Acc = 0.540 Sens = 0.605 Spec = 0.500 No events / events: 62 / 38	MCC = 0.117 [-0.190 , 0.376 ] p-value = 0.30573 Acc = 0.553 Sens = 0.600 Spec = 0.519 No events / events: 27 / 20	MCC = 0.060 [-0.112 , 0.217 ] p-value = 0.29297 Acc = 0.532 Sens = 0.589 Spec = 0.471 No events / events: 68 / 73	MCC = -0.098 [-0.618 , 0.358 ] p-value = 0.81824 Acc = 0.438 Sens = 0.500 Spec = 0.400 No events / events: 10 / 6	MCC = 0.046 [-0.125 , 0.209 ] p-value = 0.34748 Acc = 0.530 Sens = 0.511 Spec = 0.539 No events / events: 102 / 47	MCC = -0.257 [-0.535 , 0.057 ] p-value = 0.98656 Acc = 0.255 Sens = 0.615 Spec = 0.143 No events / events: 42 / 13	MCC = -0.319 [-0.606 , 0.067 ] p-value = 0.998 Acc = 0.123 Sens = 0.800 Spec = 0.016 No events / events: 63 / 10	MCC = 0.090 [-0.041 , 0.209 ] p-value = 0.11223 Acc = 0.546 Sens = 0.405 Spec = 0.681 No events / events: 116 / 111	MCC = 0.074 [-0.098 , 0.238 ] p-value = 0.24432 Acc = 0.630 Sens = 0.361 Spec = 0.718 No events / events: 110 / 36	MCC = 0.127 [-0.085 , 0.336 ] p-value = 0.16764 Acc = 0.558 Sens = 0.600 Spec = 0.529 No events / events: 51 / 35	MCC = 0.009 [-0.275 , 0.274 ] p-value = 0.60276 Acc = 0.566 Sens = 0.385 Spec = 0.625 No events / events: 40 / 13	MCC = 0.034 [-0.030 , 0.098 ] p-value = 0.13304 Acc = 0.512 Sens = 0.510 Spec = 0.512 No events / events: 681 / 396
AJ08	MCC = 0.336 [0.134 , 0.503 ] p-value = 0.00076 Acc = 0.680 Sens = 0.632 Spec = 0.710 No events / events: 62 / 38	MCC = -0.123 [-0.401 , 0.181 ] p-value = 0.89672 Acc = 0.404 Sens = 0.800 Spec = 0.111 No events / events: 27 / 20	MCC = 0.246 [0.077 , 0.403 ] p-value = 0.00281 Acc = 0.624 Sens = 0.658 Spec = 0.588 No events / events: 68 / 73	MCC = -0.289 [-0.620 , 0.293 ] p-value = 0.96457 Acc = 0.312 Sens = 0.667 Spec = 0.100 No events / events: 10 / 6	MCC = 0.125 [-0.032 , 0.280 ] p-value = 0.08913 Acc = 0.523 Sens = 0.681 Spec = 0.451 No events / events: 102 / 47	MCC = 0.310 [0.028 , 0.502 ] p-value = 0.02251 Acc = 0.636 Sens = 0.769 Spec = 0.595 No events / events: 42 / 13	MCC = 0.055 [-0.205 , 0.228 ] p-value = 0.48738 Acc = 0.342 Sens = 0.800 Spec = 0.270 No events / events: 63 / 10	MCC = 0.278 [0.147 , 0.401 ] p-value = 2e-05 Acc = 0.639 Sens = 0.640 Spec = 0.638 No events / events: 116 / 111	MCC = 0.161 [-0.007 , 0.306 ] p-value = 0.0395 Acc = 0.541 Sens = 0.694 Spec = 0.491 No events / events: 110 / 36	MCC = 0.153 [-0.070 , 0.360 ] p-value = 0.1161 Acc = 0.593 Sens = 0.486 Spec = 0.667 No events / events: 51 / 35	MCC = 0.082 [-0.214 , 0.316 ] p-value = 0.40218 Acc = 0.472 Sens = 0.692 Spec = 0.400 No events / events: 40 / 13	MCC = 0.191 [0.135 , 0.249 ] p-value = 9.9999e-06 Acc = 0.569 Sens = 0.657 Spec = 0.518 No events / events: 681 / 396
AR05	MCC = 0.330 [0.124 , 0.494 ] p-value = 0.00091 Acc = 0.660 Sens = 0.711 Spec = 0.629 No events / events: 62 / 38	MCC = 0.092 [-0.219 , 0.368 ] p-value = 0.36892 Acc = 0.553 Sens = 0.500 Spec = 0.593 No events / events: 27 / 20	MCC = 0.295 [0.125 , 0.445 ] p-value = 0.00032 Acc = 0.645 Sens = 0.603 Spec = 0.691 No events / events: 68 / 73	MCC = -0.149 [-0.620 , 0.333 ] p-value = 0.88314 Acc = 0.375 Sens = 0.667 Spec = 0.200 No events / events: 10 / 6	MCC = -0.004 [-0.163 , 0.159 ] p-value = 0.58902 Acc = 0.517 Sens = 0.447 Spec = 0.549 No events / events: 102 / 47	MCC = 0.151 [-0.135 , 0.294 ] p-value = 0.25007 Acc = 0.382 Sens = 0.923 Spec = 0.214 No events / events: 42 / 13	MCC = 0.115 [-0.127 , 0.236 ] p-value = 0.30103 Acc = 0.329 Sens = 0.900 Spec = 0.238 No events / events: 63 / 10	MCC = 0.120 [-0.011 , 0.244 ] p-value = 0.04588 Acc = 0.559 Sens = 0.586 Spec = 0.534 No events / events: 116 / 111	MCC = 0.049 [-0.119 , 0.205 ] p-value = 0.34498 Acc = 0.486 Sens = 0.611 Spec = 0.445 No events / events: 110 / 36	MCC = 0.434 [0.210 , 0.593 ] p-value = 8e-05 Acc = 0.733 Sens = 0.514 Spec = 0.882 No events / events: 51 / 35	MCC = -0.078 [-0.362 , 0.184 ] p-value = 0.81931 Acc = 0.377 Sens = 0.615 Spec = 0.300 No events / events: 40 / 13	MCC = 0.151 [0.094 , 0.210 ] p-value = 9.9999e-06 Acc = 0.544 Sens = 0.596 Spec = 0.514 No events / events: 681 / 396
BR05	MCC = 0.202 [-0.015 , 0.385 ] p-value = 0.03581 Acc = 0.620 Sens = 0.526 Spec = 0.677 No events / events: 62 / 38	MCC = 0.254 [-0.069 , 0.497 ] p-value = 0.07324 Acc = 0.617 Sens = 0.700 Spec = 0.556 No events / events: 27 / 20	MCC = 0.119 [-0.051 , 0.277 ] p-value = 0.10657 Acc = 0.560 Sens = 0.575 Spec = 0.544 No events / events: 68 / 73	MCC = -0.333 [-1.000 , 0.000 ] p-value = 1 Acc = 0.312 Sens = 0.833 Spec = 0.000 No events / events: 10 / 6	MCC = 0.042 [-0.129 , 0.198 ] p-value = 0.36796 Acc = 0.503 Sens = 0.574 Spec = 0.471 No events / events: 102 / 47	MCC = 0.159 [-0.118 , 0.395 ] p-value = 0.19217 Acc = 0.582 Sens = 0.615 Spec = 0.571 No events / events: 42 / 13	MCC = -0.231 [-0.500 , 0.069 ] p-value = 0.98701 Acc = 0.205 Sens = 0.600 Spec = 0.143 No events / events: 63 / 10	MCC = 0.207 [0.080 , 0.331 ] p-value = 0.0015 Acc = 0.604 Sens = 0.505 Spec = 0.698 No events / events: 116 / 111	MCC = 0.044 [-0.125 , 0.218 ] p-value = 0.37868 Acc = 0.671 Sens = 0.222 Spec = 0.818 No events / events: 110 / 36	MCC = 0.224 [0.004 , 0.422 ] p-value = 0.03114 Acc = 0.616 Sens = 0.600 Spec = 0.627 No events / events: 51 / 35	MCC = 0.193 [-0.099 , 0.409 ] p-value = 0.14169 Acc = 0.528 Sens = 0.769 Spec = 0.450 No events / events: 40 / 13	MCC = 0.121 [0.060 , 0.181 ] p-value = 5e-05 Acc = 0.565 Sens = 0.535 Spec = 0.581 No events / events: 681 / 396
BR06	MCC = 0.119 [-0.091 , 0.301 ] p-value = 0.16456 Acc = 0.530 Sens = 0.684 Spec = 0.435 No events / events: 62 / 38	MCC = 0.240 [-0.068 , 0.486 ] p-value = 0.08752 Acc = 0.617 Sens = 0.650 Spec = 0.593 No events / events: 27 / 20	MCC = -0.120 [-0.280 , 0.048 ] p-value = 0.94578 Acc = 0.440 Sens = 0.438 Spec = 0.441 No events / events: 68 / 73	MCC = -0.098 [-0.618 , 0.358 ] p-value = 0.81664 Acc = 0.438 Sens = 0.500 Spec = 0.400 No events / events: 10 / 6	MCC = -0.007 [-0.171 , 0.151 ] p-value = 0.60155 Acc = 0.483 Sens = 0.532 Spec = 0.461 No events / events: 102 / 47	MCC = 0.030 [-0.264 , 0.262 ] p-value = 0.56797 Acc = 0.382 Sens = 0.769 Spec = 0.262 No events / events: 42 / 13	MCC = -0.055 [-0.335 , 0.159 ] p-value = 0.83076 Acc = 0.233 Sens = 0.800 Spec = 0.143 No events / events: 63 / 10	MCC = -0.039 [-0.173 , 0.094 ] p-value = 0.76386 Acc = 0.480 Sens = 0.495 Spec = 0.466 No events / events: 116 / 111	MCC = 0.386 [0.202 , 0.543 ] p-value = 1e-05 Acc = 0.774 Sens = 0.528 Spec = 0.855 No events / events: 110 / 36	MCC = 0.283 [0.068 , 0.485 ] p-value = 0.00863 Acc = 0.663 Sens = 0.486 Spec = 0.784 No events / events: 51 / 35	MCC = 0.012 [-0.274 , 0.275 ] p-value = 0.59289 Acc = 0.491 Sens = 0.538 Spec = 0.475 No events / events: 40 / 13	MCC = 0.070 [0.008 , 0.129 ] p-value = 0.01063 Acc = 0.519 Sens = 0.535 Spec = 0.510 No events / events: 681 / 396
BT04	MCC = 0.304 [0.102 , 0.476 ] p-value = 0.00213 Acc = 0.650 Sens = 0.684 Spec = 0.629 No events / events: 62 / 38	MCC = 0.277 [-0.043 , 0.525 ] p-value = 0.05519 Acc = 0.638 Sens = 0.650 Spec = 0.630 No events / events: 27 / 20	MCC = 0.103 [-0.071 , 0.264 ] p-value = 0.14689 Acc = 0.546 Sens = 0.438 Spec = 0.662 No events / events: 68 / 73	MCC = -0.358 [-0.775 , 0.149 ] p-value = 0.97438 Acc = 0.312 Sens = 0.333 Spec = 0.300 No events / events: 10 / 6	MCC = 0.089 [-0.075 , 0.243 ] p-value = 0.18103 Acc = 0.530 Sens = 0.596 Spec = 0.500 No events / events: 102 / 47	MCC = -0.017 [-0.303 , 0.227 ] p-value = 0.7025 Acc = 0.345 Sens = 0.769 Spec = 0.214 No events / events: 42 / 13	MCC = 0.013 [-0.246 , 0.213 ] p-value = 0.61436 Acc = 0.370 Sens = 0.700 Spec = 0.317 No events / events: 63 / 10	MCC = 0.215 [0.072 , 0.330 ] p-value = 0.00083 Acc = 0.608 Sens = 0.559 Spec = 0.655 No events / events: 116 / 111	MCC = 0.092 [-0.076 , 0.241 ] p-value = 0.18211 Acc = 0.479 Sens = 0.694 Spec = 0.409 No events / events: 110 / 36	MCC = 0.095 [-0.126 , 0.304 ] p-value = 0.25866 Acc = 0.581 Sens = 0.343 Spec = 0.745 No events / events: 51 / 35	MCC = 0.184 [-0.099 , 0.375 ] p-value = 0.16318 Acc = 0.472 Sens = 0.846 Spec = 0.350 No events / events: 40 / 13	MCC = 0.140 [0.080 , 0.196 ] p-value = 9.9999e-06 Acc = 0.539 Sens = 0.571 Spec = 0.520 No events / events: 681 / 396
EC05	MCC = 0.294 [0.092 , 0.476 ] p-value = 0.00339 Acc = 0.660 Sens = 0.605 Spec = 0.694 No events / events: 62 / 38	MCC = 0.190 [-0.117 , 0.438 ] p-value = 0.15554 Acc = 0.596 Sens = 0.600 Spec = 0.593 No events / events: 27 / 20	MCC = 0.293 [0.121 , 0.446 ] p-value = 0.00045 Acc = 0.645 Sens = 0.616 Spec = 0.676 No events / events: 68 / 73	MCC = -0.035 [-0.592 , 0.423 ] p-value = 0.75814 Acc = 0.438 Sens = 0.667 Spec = 0.300 No events / events: 10 / 6	MCC = -0.090 [-0.259 , 0.078 ] p-value = 0.90401 Acc = 0.362 Sens = 0.723 Spec = 0.196 No events / events: 102 / 47	MCC = -0.257 [-0.535 , 0.057 ] p-value = 0.98553 Acc = 0.255 Sens = 0.615 Spec = 0.143 No events / events: 42 / 13	MCC = 0.119 [0.067 , 0.159 ] p-value = 0.39934 Acc = 0.219 Sens = 1.000 Spec = 0.095 No events / events: 63 / 10	MCC = 0.180 [0.055 , 0.304 ] p-value = 0.00481 Acc = 0.590 Sens = 0.577 Spec = 0.603 No events / events: 116 / 111	MCC = -0.014 [-0.185 , 0.142 ] p-value = 0.66249 Acc = 0.349 Sens = 0.778 Spec = 0.209 No events / events: 110 / 36	MCC = 0.205 [-0.009 , 0.409 ] p-value = 0.04852 Acc = 0.628 Sens = 0.429 Spec = 0.765 No events / events: 51 / 35	MCC = 0.055 [-0.230 , 0.302 ] p-value = 0.46697 Acc = 0.528 Sens = 0.538 Spec = 0.525 No events / events: 40 / 13	MCC = 0.112 [0.056 , 0.172 ] p-value = 7.9999e-05 Acc = 0.498 Sens = 0.621 Spec = 0.426 No events / events: 681 / 396
HO09	MCC = 0.014 [-0.182 , 0.210 ] p-value = 0.52866 Acc = 0.540 Sens = 0.368 Spec = 0.645 No events / events: 62 / 38	MCC = 0.240 [-0.081 , 0.498 ] p-value = 0.08823 Acc = 0.617 Sens = 0.650 Spec = 0.593 No events / events: 27 / 20	MCC = 0.151 [-0.019 , 0.304 ] p-value = 0.05298 Acc = 0.574 Sens = 0.548 Spec = 0.603 No events / events: 68 / 73	MCC = -0.289 [-0.620 , 0.293 ] p-value = 0.96491 Acc = 0.312 Sens = 0.667 Spec = 0.100 No events / events: 10 / 6	MCC = 0.073 [-0.084 , 0.233 ] p-value = 0.23827 Acc = 0.510 Sens = 0.617 Spec = 0.461 No events / events: 102 / 47	MCC = -0.068 [-0.363 , 0.192 ] p-value = 0.80262 Acc = 0.382 Sens = 0.615 Spec = 0.310 No events / events: 42 / 13	MCC = 0.135 [-0.093 , 0.253 ] p-value = 0.23158 Acc = 0.356 Sens = 0.900 Spec = 0.270 No events / events: 63 / 10	MCC = 0.153 [0.018 , 0.273 ] p-value = 0.01505 Acc = 0.577 Sens = 0.486 Spec = 0.664 No events / events: 116 / 111	MCC = 0.145 [-0.023 , 0.289 ] p-value = 0.05862 Acc = 0.527 Sens = 0.694 Spec = 0.473 No events / events: 110 / 36	MCC = 0.061 [-0.157 , 0.264 ] p-value = 0.36627 Acc = 0.523 Sens = 0.571 Spec = 0.490 No events / events: 51 / 35	MCC = 0.032 [-0.254 , 0.296 ] p-value = 0.53236 Acc = 0.547 Sens = 0.462 Spec = 0.575 No events / events: 40 / 13	MCC = 0.106 [0.049 , 0.162 ] p-value = 0.00025 Acc = 0.528 Sens = 0.551 Spec = 0.515 No events / events: 681 / 396
JG08	MCC = 0.183 [-0.010 , 0.347 ] p-value = 0.05378 Acc = 0.530 Sens = 0.816 Spec = 0.355 No events / events: 62 / 38	MCC = -0.044 [-0.326 , 0.237 ] p-value = 0.72857 Acc = 0.489 Sens = 0.400 Spec = 0.556 No events / events: 27 / 20	MCC = 0.093 [-0.074 , 0.259 ] p-value = 0.17303 Acc = 0.546 Sens = 0.534 Spec = 0.559 No events / events: 68 / 73	MCC = -0.289 [-0.620 , 0.293 ] p-value = 0.96436 Acc = 0.312 Sens = 0.667 Spec = 0.100 No events / events: 10 / 6	MCC = 0.019 [-0.147 , 0.169 ] p-value = 0.50742 Acc = 0.389 Sens = 0.830 Spec = 0.186 No events / events: 102 / 47	MCC = -0.068 [-0.363 , 0.190 ] p-value = 0.80021 Acc = 0.382 Sens = 0.615 Spec = 0.310 No events / events: 42 / 13	MCC = 0.267 [0.016 , 0.416 ] p-value = 0.02498 Acc = 0.616 Sens = 0.800 Spec = 0.587 No events / events: 63 / 10	MCC = -0.003 [-0.135 , 0.120 ] p-value = 0.57287 Acc = 0.498 Sens = 0.523 Spec = 0.474 No events / events: 116 / 111	MCC = 0.191 [0.025 , 0.345 ] p-value = 0.01698 Acc = 0.582 Sens = 0.667 Spec = 0.555 No events / events: 110 / 36	MCC = 0.204 [-0.017 , 0.394 ] p-value = 0.0467 Acc = 0.605 Sens = 0.600 Spec = 0.608 No events / events: 51 / 35	MCC = -0.031 [-0.320 , 0.242 ] p-value = 0.71738 Acc = 0.415 Sens = 0.615 Spec = 0.350 No events / events: 40 / 13	MCC = 0.084 [0.025 , 0.143 ] p-value = 0.0027 Acc = 0.510 Sens = 0.616 Spec = 0.448 No events / events: 681 / 396
JS09	MCC = 0.304 [0.093 , 0.475 ] p-value = 0.00191 Acc = 0.650 Sens = 0.684 Spec = 0.629 No events / events: 62 / 38	MCC = 0.296 [-0.010 , 0.562 ] p-value = 0.04315 Acc = 0.660 Sens = 0.550 Spec = 0.741 No events / events: 27 / 20	MCC = 0.189 [0.018 , 0.346 ] p-value = 0.0182 Acc = 0.596 Sens = 0.630 Spec = 0.559 No events / events: 68 / 73	MCC = -0.313 [-0.745 , 0.200 ] p-value = 0.96368 Acc = 0.312 Sens = 0.500 Spec = 0.200 No events / events: 10 / 6	MCC = 0.187 [0.024 , 0.332 ] p-value = 0.01675 Acc = 0.570 Sens = 0.681 Spec = 0.520 No events / events: 102 / 47	MCC = 0.058 [-0.222 , 0.302 ] p-value = 0.45606 Acc = 0.491 Sens = 0.615 Spec = 0.452 No events / events: 42 / 13	MCC = -0.036 [-0.291 , 0.184 ] p-value = 0.76461 Acc = 0.315 Sens = 0.700 Spec = 0.254 No events / events: 63 / 10	MCC = 0.294 [0.162 , 0.402 ] p-value = < 2.22e-16 Acc = 0.648 Sens = 0.613 Spec = 0.681 No events / events: 116 / 111	MCC = 0.062 [-0.105 , 0.209 ] p-value = 0.29742 Acc = 0.438 Sens = 0.722 Spec = 0.345 No events / events: 110 / 36	MCC = 0.412 [0.203 , 0.573 ] p-value = 0.00013 Acc = 0.698 Sens = 0.771 Spec = 0.647 No events / events: 51 / 35	MCC = -0.054 [-0.318 , 0.234 ] p-value = 0.76388 Acc = 0.434 Sens = 0.538 Spec = 0.400 No events / events: 40 / 13	MCC = 0.166 [0.102 , 0.232 ] p-value = 9.9999e-06 Acc = 0.544 Sens = 0.667 Spec = 0.481 No events / events: 565 / 285
KL10	MCC = 0.159 [-0.037 , 0.335 ] p-value = 0.08269 Acc = 0.570 Sens = 0.632 Spec = 0.532 No events / events: 62 / 38	MCC = -0.030 [-0.337 , 0.254 ] p-value = 0.695 Acc = 0.468 Sens = 0.600 Spec = 0.370 No events / events: 27 / 20	MCC = 0.094 [-0.073 , 0.255 ] p-value = 0.17155 Acc = 0.546 Sens = 0.521 Spec = 0.574 No events / events: 68 / 73	MCC = -0.098 [-0.620 , 0.293 ] p-value = 0.87607 Acc = 0.375 Sens = 0.833 Spec = 0.100 No events / events: 10 / 6	MCC = 0.045 [-0.118 , 0.208 ] p-value = 0.35861 Acc = 0.604 Sens = 0.298 Spec = 0.745 No events / events: 102 / 47	MCC = -0.157 [-0.406 , 0.125 ] p-value = 0.92948 Acc = 0.382 Sens = 0.462 Spec = 0.357 No events / events: 42 / 13	MCC = -0.023 [-0.290 , 0.185 ] p-value = 0.75169 Acc = 0.260 Sens = 0.800 Spec = 0.175 No events / events: 63 / 10	MCC = 0.103 [-0.029 , 0.234 ] p-value = 0.08021 Acc = 0.551 Sens = 0.577 Spec = 0.526 No events / events: 116 / 111	MCC = 0.122 [-0.039 , 0.258 ] p-value = 0.10055 Acc = 0.459 Sens = 0.778 Spec = 0.355 No events / events: 110 / 36	MCC = 0.232 [0.006 , 0.427 ] p-value = 0.02487 Acc = 0.616 Sens = 0.629 Spec = 0.608 No events / events: 51 / 35	MCC = 0.054 [-0.234 , 0.320 ] p-value = 0.47344 Acc = 0.566 Sens = 0.462 Spec = 0.600 No events / events: 40 / 13	MCC = 0.082 [0.022 , 0.140 ] p-value = 0.00355 Acc = 0.521 Sens = 0.561 Spec = 0.498 No events / events: 681 / 396
KN11	MCC = 0.370 [0.177 , 0.542 ] p-value = 0.00021 Acc = 0.700 Sens = 0.632 Spec = 0.742 No events / events: 62 / 38	MCC = 0.525 [0.228 , 0.738 ] p-value = 0.00037 Acc = 0.766 Sens = 0.750 Spec = 0.778 No events / events: 27 / 20	MCC = 0.267 [0.092 , 0.411 ] p-value = 0.00102 Acc = 0.624 Sens = 0.493 Spec = 0.765 No events / events: 68 / 73	MCC = -0.098 [-0.620 , 0.293 ] p-value = 0.87344 Acc = 0.375 Sens = 0.833 Spec = 0.100 No events / events: 10 / 6	MCC = 0.007 [-0.159 , 0.157 ] p-value = 0.53567 Acc = 0.470 Sens = 0.596 Spec = 0.412 No events / events: 102 / 47	MCC = -0.003 [-0.291 , 0.243 ] p-value = 0.64207 Acc = 0.436 Sens = 0.615 Spec = 0.381 No events / events: 42 / 13	MCC = -0.078 [-0.361 , 0.155 ] p-value = 0.86097 Acc = 0.274 Sens = 0.700 Spec = 0.206 No events / events: 63 / 10	MCC = 0.374 [0.241 , 0.483 ] p-value = < 2.22e-16 Acc = 0.687 Sens = 0.658 Spec = 0.716 No events / events: 116 / 111	MCC = 0.129 [-0.039 , 0.277 ] p-value = 0.08595 Acc = 0.527 Sens = 0.667 Spec = 0.482 No events / events: 110 / 36	MCC = 0.133 [-0.080 , 0.342 ] p-value = 0.15665 Acc = 0.581 Sens = 0.486 Spec = 0.647 No events / events: 51 / 35	MCC = 0.147 [-0.143 , 0.421 ] p-value = 0.22949 Acc = 0.642 Sens = 0.462 Spec = 0.700 No events / events: 40 / 13	MCC = 0.202 [0.141 , 0.258 ] p-value = 9.9999e-06 Acc = 0.580 Sens = 0.601 Spec = 0.568 No events / events: 681 / 396
LC09	MCC = 0.146 [-0.054 , 0.335 ] p-value = 0.10752 Acc = 0.580 Sens = 0.553 Spec = 0.597 No events / events: 62 / 38	MCC = 0.154 [-0.168 , 0.412 ] p-value = 0.22078 Acc = 0.574 Sens = 0.600 Spec = 0.556 No events / events: 27 / 20	MCC = 0.142 [-0.028 , 0.298 ] p-value = 0.06504 Acc = 0.567 Sens = 0.493 Spec = 0.647 No events / events: 68 / 73	MCC = -0.098 [-0.620 , 0.293 ] p-value = 0.8754 Acc = 0.375 Sens = 0.833 Spec = 0.100 No events / events: 10 / 6	MCC = -0.112 [-0.260 , 0.041 ] p-value = 0.94021 Acc = 0.503 Sens = 0.277 Spec = 0.608 No events / events: 102 / 47	MCC = 0.314 [0.076 , 0.437 ] p-value = 0.01826 Acc = 0.545 Sens = 0.923 Spec = 0.429 No events / events: 42 / 13	MCC = -0.023 [-0.290 , 0.194 ] p-value = 0.72744 Acc = 0.329 Sens = 0.700 Spec = 0.270 No events / events: 63 / 10	MCC = 0.295 [0.170 , 0.418 ] p-value = < 2.22e-16 Acc = 0.648 Sens = 0.649 Spec = 0.647 No events / events: 116 / 111	MCC = 0.032 [-0.137 , 0.186 ] p-value = 0.44028 Acc = 0.384 Sens = 0.778 Spec = 0.255 No events / events: 110 / 36	MCC = -0.001 [-0.216 , 0.209 ] p-value = 0.5911 Acc = 0.523 Sens = 0.371 Spec = 0.627 No events / events: 51 / 35	MCC = 0.193 [-0.099 , 0.392 ] p-value = 0.14023 Acc = 0.528 Sens = 0.769 Spec = 0.450 No events / events: 40 / 13	MCC = 0.114 [0.056 , 0.172 ] p-value = 8.9999e-05 Acc = 0.529 Sens = 0.566 Spec = 0.508 No events / events: 681 / 396
LN07G	MCC = 0.092 [-0.125 , 0.279 ] p-value = 0.2369 Acc = 0.540 Sens = 0.579 Spec = 0.516 No events / events: 62 / 38	MCC = 0.021 [-0.286 , 0.290 ] p-value = 0.56531 Acc = 0.489 Sens = 0.650 Spec = 0.370 No events / events: 27 / 20	MCC = 0.028 [-0.145 , 0.190 ] p-value = 0.43239 Acc = 0.511 Sens = 0.425 Spec = 0.603 No events / events: 68 / 73	MCC = -0.098 [-0.620 , 0.293 ] p-value = 0.87481 Acc = 0.375 Sens = 0.833 Spec = 0.100 No events / events: 10 / 6	MCC = 0.163 [0.001 , 0.309 ] p-value = 0.03431 Acc = 0.544 Sens = 0.702 Spec = 0.471 No events / events: 102 / 47	MCC = -0.201 [-0.444 , 0.074 ] p-value = 0.96523 Acc = 0.382 Sens = 0.385 Spec = 0.381 No events / events: 42 / 13	MCC = 0.074 [-0.171 , 0.272 ] p-value = 0.38625 Acc = 0.521 Sens = 0.600 Spec = 0.508 No events / events: 63 / 10	MCC = 0.155 [0.022 , 0.280 ] p-value = 0.014 Acc = 0.577 Sens = 0.586 Spec = 0.569 No events / events: 116 / 111	MCC = 0.100 [-0.064 , 0.252 ] p-value = 0.15847 Acc = 0.486 Sens = 0.694 Spec = 0.418 No events / events: 110 / 36	MCC = 0.108 [-0.113 , 0.317 ] p-value = 0.21958 Acc = 0.547 Sens = 0.600 Spec = 0.510 No events / events: 51 / 35	MCC = 0.186 [-0.120 , 0.428 ] p-value = 0.14972 Acc = 0.604 Sens = 0.615 Spec = 0.600 No events / events: 40 / 13	MCC = 0.094 [0.036 , 0.154 ] p-value = 0.00119 Acc = 0.529 Sens = 0.578 Spec = 0.501 No events / events: 681 / 396
MT10	MCC = 0.190 [-0.016 , 0.371 ] p-value = 0.04443 Acc = 0.590 Sens = 0.632 Spec = 0.565 No events / events: 62 / 38	MCC = 0.018 [-0.277 , 0.306 ] p-value = 0.57018 Acc = 0.511 Sens = 0.500 Spec = 0.519 No events / events: 27 / 20	MCC = 0.132 [-0.036 , 0.291 ] p-value = 0.08075 Acc = 0.567 Sens = 0.616 Spec = 0.515 No events / events: 68 / 73	MCC = -0.313 [-0.745 , 0.200 ] p-value = 0.96488 Acc = 0.312 Sens = 0.500 Spec = 0.200 No events / events: 10 / 6	MCC = -0.046 [-0.220 , 0.115 ] p-value = 0.77581 Acc = 0.403 Sens = 0.681 Spec = 0.275 No events / events: 102 / 47	MCC = -0.038 [-0.314 , 0.211 ] p-value = 0.72364 Acc = 0.527 Sens = 0.385 Spec = 0.571 No events / events: 42 / 13	MCC = -0.276 [-0.578 , 0.096 ] p-value = 0.99448 Acc = 0.151 Sens = 0.700 Spec = 0.063 No events / events: 63 / 10	MCC = 0.137 [0.005 , 0.259 ] p-value = 0.02667 Acc = 0.568 Sens = 0.577 Spec = 0.560 No events / events: 116 / 111	MCC = 0.017 [-0.159 , 0.160 ] p-value = 0.52942 Acc = 0.342 Sens = 0.833 Spec = 0.182 No events / events: 110 / 36	MCC = 0.020 [-0.199 , 0.218 ] p-value = 0.52229 Acc = 0.477 Sens = 0.686 Spec = 0.333 No events / events: 51 / 35	MCC = -0.031 [-0.323 , 0.223 ] p-value = 0.72514 Acc = 0.377 Sens = 0.692 Spec = 0.275 No events / events: 40 / 13	MCC = 0.040 [-0.020 , 0.100 ] p-value = 0.094649 Acc = 0.467 Sens = 0.631 Spec = 0.372 No events / events: 681 / 396
OC10	MCC = 0.395 [0.194 , 0.560 ] p-value = 4e-05 Acc = 0.710 Sens = 0.658 Spec = 0.742 No events / events: 62 / 38	MCC = 0.240 [-0.045 , 0.486 ] p-value = 0.08919 Acc = 0.617 Sens = 0.650 Spec = 0.593 No events / events: 27 / 20	MCC = 0.068 [-0.105 , 0.230 ] p-value = 0.26241 Acc = 0.532 Sens = 0.479 Spec = 0.588 No events / events: 68 / 73	MCC = -0.289 [-0.620 , 0.293 ] p-value = 0.96542 Acc = 0.312 Sens = 0.667 Spec = 0.100 No events / events: 10 / 6	MCC = -0.078 [-0.245 , 0.084 ] p-value = 0.87527 Acc = 0.376 Sens = 0.702 Spec = 0.225 No events / events: 102 / 47	MCC = -0.023 [-0.280 , 0.245 ] p-value = 0.68654 Acc = 0.582 Sens = 0.308 Spec = 0.667 No events / events: 42 / 13	MCC = -0.078 [-0.346 , 0.159 ] p-value = 0.86066 Acc = 0.274 Sens = 0.700 Spec = 0.206 No events / events: 63 / 10	MCC = 0.136 [0.003 , 0.261 ] p-value = 0.02853 Acc = 0.568 Sens = 0.541 Spec = 0.595 No events / events: 116 / 111	MCC = 0.054 [-0.113 , 0.210 ] p-value = 0.33274 Acc = 0.432 Sens = 0.722 Spec = 0.336 No events / events: 110 / 36	MCC = 0.060 [-0.159 , 0.265 ] p-value = 0.37468 Acc = 0.558 Sens = 0.371 Spec = 0.686 No events / events: 51 / 35	MCC = 0.035 [-0.252 , 0.283 ] p-value = 0.52889 Acc = 0.472 Sens = 0.615 Spec = 0.425 No events / events: 40 / 13	MCC = 0.081 [0.018 , 0.140 ] p-value = 0.00376 Acc = 0.509 Sens = 0.566 Spec = 0.476 No events / events: 681 / 396
PG10	MCC = 0.108 [-0.092 , 0.291 ] p-value = 0.19084 Acc = 0.550 Sens = 0.579 Spec = 0.532 No events / events: 62 / 38	MCC = 0.384 [0.058 , 0.611 ] p-value = 0.01119 Acc = 0.702 Sens = 0.450 Spec = 0.889 No events / events: 27 / 20	MCC = 0.151 [-0.016 , 0.298 ] p-value = 0.05693 Acc = 0.546 Sens = 0.233 Spec = 0.882 No events / events: 68 / 73	MCC = -0.258 [-0.733 , 0.200 ] p-value = 0.94133 Acc = 0.375 Sens = 0.333 Spec = 0.400 No events / events: 10 / 6	MCC = 0.136 [-0.035 , 0.279 ] p-value = 0.06872 Acc = 0.557 Sens = 0.617 Spec = 0.529 No events / events: 102 / 47	MCC = -0.028 [-0.316 , 0.231 ] p-value = 0.70483 Acc = 0.455 Sens = 0.538 Spec = 0.429 No events / events: 42 / 13	MCC = -0.036 [-0.290 , 0.175 ] p-value = 0.76517 Acc = 0.315 Sens = 0.700 Spec = 0.254 No events / events: 63 / 10	MCC = -0.033 [-0.158 , 0.099 ] p-value = 0.74465 Acc = 0.493 Sens = 0.189 Spec = 0.784 No events / events: 116 / 111	MCC = 0.201 [0.047 , 0.333 ] p-value = 0.01093 Acc = 0.514 Sens = 0.806 Spec = 0.418 No events / events: 110 / 36	MCC = -0.010 [-0.223 , 0.209 ] p-value = 0.62606 Acc = 0.523 Sens = 0.343 Spec = 0.647 No events / events: 51 / 35	MCC = -0.031 [-0.305 , 0.234 ] p-value = 0.71549 Acc = 0.415 Sens = 0.615 Spec = 0.350 No events / events: 40 / 13	MCC = 0.079 [0.021 , 0.138 ] p-value = 0.00436 Acc = 0.511 Sens = 0.407 Spec = 0.571 No events / events: 681 / 396
PL10	MCC = 0.308 [0.090 , 0.486 ] p-value = 0.00209 Acc = 0.680 Sens = 0.526 Spec = 0.774 No events / events: 62 / 38	MCC = 0.046 [-0.261 , 0.297 ] p-value = 0.53451 Acc = 0.468 Sens = 0.850 Spec = 0.185 No events / events: 27 / 20	MCC = -0.095 [-0.255 , 0.064 ] p-value = 0.90285 Acc = 0.454 Sens = 0.493 Spec = 0.412 No events / events: 68 / 73	MCC = 0.067 [-0.467 , 0.516 ] p-value = 0.60694 Acc = 0.500 Sens = 0.667 Spec = 0.400 No events / events: 10 / 6	MCC = 0.154 [-0.014 , 0.292 ] p-value = 0.04369 Acc = 0.537 Sens = 0.702 Spec = 0.461 No events / events: 102 / 47	MCC = 0.078 [-0.201 , 0.317 ] p-value = 0.39919 Acc = 0.509 Sens = 0.615 Spec = 0.476 No events / events: 42 / 13	MCC = -0.231 [-0.512 , 0.056 ] p-value = 0.98678 Acc = 0.205 Sens = 0.600 Spec = 0.143 No events / events: 63 / 10	MCC = 0.093 [-0.040 , 0.220 ] p-value = 0.10208 Acc = 0.546 Sens = 0.559 Spec = 0.534 No events / events: 116 / 111	MCC = 0.071 [-0.098 , 0.223 ] p-value = 0.25328 Acc = 0.534 Sens = 0.556 Spec = 0.527 No events / events: 110 / 36	MCC = 0.036 [-0.179 , 0.250 ] p-value = 0.45353 Acc = 0.535 Sens = 0.429 Spec = 0.608 No events / events: 51 / 35	MCC = -0.239 [-0.517 , 0.043 ] p-value = 0.97992 Acc = 0.321 Sens = 0.462 Spec = 0.275 No events / events: 40 / 13	MCC = 0.048 [-0.012 , 0.109 ] p-value = 0.057099 Acc = 0.503 Sens = 0.563 Spec = 0.468 No events / events: 681 / 396
SL10	MCC = 0.124 [-0.077 , 0.314 ] p-value = 0.1503 Acc = 0.560 Sens = 0.579 Spec = 0.548 No events / events: 62 / 38	MCC = 0.044 [-0.256 , 0.324 ] p-value = 0.49979 Acc = 0.511 Sens = 0.600 Spec = 0.444 No events / events: 27 / 20	MCC = 0.176 [0.004 , 0.332 ] p-value = 0.02689 Acc = 0.589 Sens = 0.603 Spec = 0.574 No events / events: 68 / 73	MCC = 0.000 [0.000 , 0.000 ] p-value = 1 Acc = 0.375 Sens = 1.000 Spec = 0.000 No events / events: 10 / 6	MCC = 0.095 [-0.062 , 0.254 ] p-value = 0.16271 Acc = 0.510 Sens = 0.660 Spec = 0.441 No events / events: 102 / 47	MCC = 0.114 [-0.166 , 0.332 ] p-value = 0.30948 Acc = 0.455 Sens = 0.769 Spec = 0.357 No events / events: 42 / 13	MCC = -0.036 [-0.291 , 0.184 ] p-value = 0.76335 Acc = 0.315 Sens = 0.700 Spec = 0.254 No events / events: 63 / 10	MCC = 0.091 [-0.040 , 0.224 ] p-value = 0.10672 Acc = 0.546 Sens = 0.514 Spec = 0.578 No events / events: 116 / 111	MCC = 0.021 [-0.142 , 0.166 ] p-value = 0.53287 Acc = 0.315 Sens = 0.889 Spec = 0.127 No events / events: 110 / 36	MCC = 0.213 [-0.017 , 0.402 ] p-value = 0.03919 Acc = 0.593 Sens = 0.686 Spec = 0.529 No events / events: 51 / 35	MCC = -0.078 [-0.360 , 0.184 ] p-value = 0.8202 Acc = 0.377 Sens = 0.615 Spec = 0.300 No events / events: 40 / 13	MCC = 0.088 [0.029 , 0.150 ] p-value = 0.0018 Acc = 0.490 Sens = 0.624 Spec = 0.413 No events / events: 681 / 396
SC09	MCC = 0.108 [-0.095 , 0.292 ] p-value = 0.19236 Acc = 0.600 Sens = 0.342 Spec = 0.758 No events / events: 62 / 38	MCC = 0.204 [-0.104 , 0.462 ] p-value = 0.13655 Acc = 0.596 Sens = 0.650 Spec = 0.556 No events / events: 27 / 20	MCC = 0.090 [-0.082 , 0.248 ] p-value = 0.18482 Acc = 0.546 Sens = 0.575 Spec = 0.515 No events / events: 68 / 73	MCC = 0.200 [0.000 , 0.372 ] p-value = 0.62406 Acc = 0.438 Sens = 1.000 Spec = 0.100 No events / events: 10 / 6	MCC = 0.004 [-0.151 , 0.163 ] p-value = 0.55181 Acc = 0.483 Sens = 0.553 Spec = 0.451 No events / events: 102 / 47	MCC = -0.002 [-0.262 , 0.257 ] p-value = 0.62831 Acc = 0.600 Sens = 0.308 Spec = 0.690 No events / events: 42 / 13	MCC = -0.079 [-0.421 , 0.108 ] p-value = 0.91256 Acc = 0.164 Sens = 0.900 Spec = 0.048 No events / events: 63 / 10	MCC = 0.214 [0.085 , 0.332 ] p-value = 0.00119 Acc = 0.604 Sens = 0.694 Spec = 0.517 No events / events: 116 / 111	MCC = 0.024 [-0.135 , 0.191 ] p-value = 0.46178 Acc = 0.521 Sens = 0.500 Spec = 0.527 No events / events: 110 / 36	MCC = -0.233 [-0.437 , -0.003 ] p-value = 0.99113 Acc = 0.360 Sens = 0.543 Spec = 0.235 No events / events: 51 / 35	MCC = 0.010 [-0.274 , 0.274 ] p-value = 0.59549 Acc = 0.528 Sens = 0.462 Spec = 0.550 No events / events: 40 / 13	MCC = 0.056 [-0.003 , 0.115 ] p-value = 0.03208 Acc = 0.514 Sens = 0.573 Spec = 0.480 No events / events: 681 / 396
WN10	MCC = -0.006 [-0.210 , 0.181 ] p-value = 0.60628 Acc = 0.490 Sens = 0.526 Spec = 0.468 No events / events: 62 / 38	MCC = 0.235 [-0.069 , 0.480 ] p-value = 0.09295 Acc = 0.596 Sens = 0.750 Spec = 0.481 No events / events: 27 / 20	MCC = -0.046 [-0.208 , 0.113 ] p-value = 0.76252 Acc = 0.475 Sens = 0.425 Spec = 0.529 No events / events: 68 / 73	MCC = -0.313 [-0.775 , 0.200 ] p-value = 0.96483 Acc = 0.312 Sens = 0.500 Spec = 0.200 No events / events: 10 / 6	MCC = 0.030 [-0.131 , 0.191 ] p-value = 0.42256 Acc = 0.557 Sens = 0.404 Spec = 0.627 No events / events: 102 / 47	MCC = -0.046 [-0.332 , 0.206 ] p-value = 0.75191 Acc = 0.400 Sens = 0.615 Spec = 0.333 No events / events: 42 / 13	MCC = -0.073 [-0.370 , 0.159 ] p-value = 0.86564 Acc = 0.219 Sens = 0.800 Spec = 0.127 No events / events: 63 / 10	MCC = 0.146 [0.010 , 0.269 ] p-value = 0.01923 Acc = 0.573 Sens = 0.586 Spec = 0.560 No events / events: 116 / 111	MCC = -0.039 [-0.209 , 0.124 ] p-value = 0.7509 Acc = 0.411 Sens = 0.611 Spec = 0.345 No events / events: 110 / 36	MCC = 0.176 [-0.055 , 0.382 ] p-value = 0.08241 Acc = 0.616 Sens = 0.400 Spec = 0.765 No events / events: 51 / 35	MCC = 0.082 [-0.212 , 0.318 ] p-value = 0.39937 Acc = 0.472 Sens = 0.692 Spec = 0.400 No events / events: 40 / 13	MCC = 0.044 [-0.018 , 0.104 ] p-value = 0.073019 Acc = 0.495 Sens = 0.533 Spec = 0.473 No events / events: 681 / 396
WG04	MCC = 0.054 [-0.151 , 0.246 ] p-value = 0.37351 Acc = 0.570 Sens = 0.342 Spec = 0.710 No events / events: 62 / 38	MCC = 0.183 [-0.108 , 0.446 ] p-value = 0.1711 Acc = 0.574 Sens = 0.700 Spec = 0.481 No events / events: 27 / 20	MCC = 0.021 [-0.149 , 0.179 ] p-value = 0.46825 Acc = 0.511 Sens = 0.521 Spec = 0.500 No events / events: 68 / 73	MCC = 0.149 [-0.488 , 0.447 ] p-value = 0.51097 Acc = 0.500 Sens = 0.833 Spec = 0.300 No events / events: 10 / 6	MCC = -0.121 [-0.287 , 0.038 ] p-value = 0.95 Acc = 0.416 Sens = 0.489 Spec = 0.382 No events / events: 102 / 47	MCC = -0.226 [-0.496 , 0.058 ] p-value = 0.9759 Acc = 0.327 Sens = 0.462 Spec = 0.286 No events / events: 42 / 13	MCC = -0.093 [-0.367 , 0.155 ] p-value = 0.88488 Acc = 0.260 Sens = 0.700 Spec = 0.190 No events / events: 63 / 10	MCC = 0.126 [-0.007 , 0.251 ] p-value = 0.03878 Acc = 0.564 Sens = 0.523 Spec = 0.603 No events / events: 116 / 111	MCC = 0.212 [0.053 , 0.349 ] p-value = 0.0079 Acc = 0.541 Sens = 0.778 Spec = 0.464 No events / events: 110 / 36	MCC = 0.127 [-0.089 , 0.327 ] p-value = 0.16823 Acc = 0.558 Sens = 0.600 Spec = 0.529 No events / events: 51 / 35	MCC = 0.318 [0.032 , 0.499 ] p-value = 0.02213 Acc = 0.642 Sens = 0.769 Spec = 0.600 No events / events: 40 / 13	MCC = 0.062 [0.001 , 0.121 ] p-value = 0.0199 Acc = 0.505 Sens = 0.551 Spec = 0.479 No events / events: 681 / 396
WT09	MCC = 0.185 [-0.008 , 0.366 ] p-value = 0.04903 Acc = 0.580 Sens = 0.658 Spec = 0.532 No events / events: 62 / 38	MCC = 0.073 [-0.236 , 0.346 ] p-value = 0.42725 Acc = 0.511 Sens = 0.700 Spec = 0.370 No events / events: 27 / 20	MCC = 0.042 [-0.120 , 0.214 ] p-value = 0.37201 Acc = 0.525 Sens = 0.644 Spec = 0.397 No events / events: 68 / 73	MCC = -0.035 [-0.618 , 0.423 ] p-value = 0.75723 Acc = 0.438 Sens = 0.667 Spec = 0.300 No events / events: 10 / 6	MCC = -0.049 [-0.204 , 0.108 ] p-value = 0.78844 Acc = 0.584 Sens = 0.191 Spec = 0.765 No events / events: 102 / 47	MCC = 0.164 [-0.115 , 0.396 ] p-value = 0.18609 Acc = 0.545 Sens = 0.692 Spec = 0.500 No events / events: 42 / 13	MCC = 0.088 [-0.159 , 0.253 ] p-value = 0.36527 Acc = 0.384 Sens = 0.800 Spec = 0.317 No events / events: 63 / 10	MCC = 0.066 [-0.065 , 0.190 ] p-value = 0.19043 Acc = 0.533 Sens = 0.541 Spec = 0.526 No events / events: 116 / 111	MCC = 0.062 [-0.098 , 0.217 ] p-value = 0.29634 Acc = 0.438 Sens = 0.722 Spec = 0.345 No events / events: 110 / 36	MCC = 0.051 [-0.174 , 0.251 ] p-value = 0.40456 Acc = 0.512 Sens = 0.600 Spec = 0.451 No events / events: 51 / 35	MCC = -0.033 [-0.316 , 0.213 ] p-value = 0.71351 Acc = 0.491 Sens = 0.462 Spec = 0.500 No events / events: 40 / 13	MCC = 0.058 [0.001 , 0.119 ] p-value = 0.02793 Acc = 0.516 Sens = 0.568 Spec = 0.486 No events / events: 681 / 396
WT10	MCC = -0.160 [-0.357 , 0.041 ] p-value = 0.96478 Acc = 0.390 Sens = 0.553 Spec = 0.290 No events / events: 62 / 38	MCC = -0.255 [-0.528 , 0.017 ] p-value = 0.98203 Acc = 0.404 Sens = 0.200 Spec = 0.556 No events / events: 27 / 20	MCC = 0.071 [-0.099 , 0.233 ] p-value = 0.24738 Acc = 0.539 Sens = 0.658 Spec = 0.412 No events / events: 68 / 73	MCC = -0.358 [-0.775 , 0.149 ] p-value = 0.97554 Acc = 0.312 Sens = 0.333 Spec = 0.300 No events / events: 10 / 6	MCC = 0.318 [0.166 , 0.448 ] p-value = 9e-05 Acc = 0.617 Sens = 0.809 Spec = 0.529 No events / events: 102 / 47	MCC = -0.301 [-0.568 , 0.057 ] p-value = 0.99448 Acc = 0.218 Sens = 0.692 Spec = 0.071 No events / events: 42 / 13	MCC = 0.018 [-0.253 , 0.203 ] p-value = 0.62014 Acc = 0.301 Sens = 0.800 Spec = 0.222 No events / events: 63 / 10	MCC = 0.060 [-0.072 , 0.193 ] p-value = 0.21724 Acc = 0.529 Sens = 0.586 Spec = 0.474 No events / events: 116 / 111	MCC = 0.014 [-0.149 , 0.174 ] p-value = 0.51689 Acc = 0.637 Sens = 0.250 Spec = 0.764 No events / events: 110 / 36	MCC = -0.121 [-0.327 , 0.090 ] p-value = 0.91082 Acc = 0.430 Sens = 0.486 Spec = 0.392 No events / events: 51 / 35	MCC = 0.275 [-0.031 , 0.472 ] p-value = 0.04535 Acc = 0.604 Sens = 0.769 Spec = 0.550 No events / events: 40 / 13	MCC = 0.032 [-0.026 , 0.090 ] p-value = 0.14933 Acc = 0.503 Sens = 0.578 Spec = 0.460 No events / events: 681 / 396
YM06	MCC = 0.369 [0.169 , 0.536 ] p-value = 0.00023 Acc = 0.690 Sens = 0.684 Spec = 0.694 No events / events: 62 / 38	MCC = 0.228 [-0.081 , 0.486 ] p-value = 0.10125 Acc = 0.617 Sens = 0.600 Spec = 0.630 No events / events: 27 / 20	MCC = 0.119 [-0.050 , 0.276 ] p-value = 0.10657 Acc = 0.560 Sens = 0.575 Spec = 0.544 No events / events: 68 / 73	MCC = -0.289 [-0.620 , 0.293 ] p-value = 0.9645 Acc = 0.312 Sens = 0.667 Spec = 0.100 No events / events: 10 / 6	MCC = -0.026 [-0.190 , 0.139 ] p-value = 0.68768 Acc = 0.517 Sens = 0.404 Spec = 0.569 No events / events: 102 / 47	MCC = 0.173 [-0.113 , 0.372 ] p-value = 0.17002 Acc = 0.509 Sens = 0.769 Spec = 0.429 No events / events: 42 / 13	MCC = -0.192 [-0.468 , 0.069 ] p-value = 0.97406 Acc = 0.233 Sens = 0.600 Spec = 0.175 No events / events: 63 / 10	MCC = 0.216 [0.083 , 0.340 ] p-value = 0.00087 Acc = 0.608 Sens = 0.604 Spec = 0.612 No events / events: 116 / 111	MCC = 0.153 [-0.006 , 0.286 ] p-value = 0.0471 Acc = 0.486 Sens = 0.778 Spec = 0.391 No events / events: 110 / 36	MCC = 0.177 [-0.041 , 0.380 ] p-value = 0.07778 Acc = 0.593 Sens = 0.571 Spec = 0.608 No events / events: 51 / 35	MCC = 0.172 [-0.121 , 0.384 ] p-value = 0.1776 Acc = 0.509 Sens = 0.769 Spec = 0.425 No events / events: 40 / 13	MCC = 0.141 [0.083 , 0.198 ] p-value = 9.9999e-06 Acc = 0.544 Sens = 0.606 Spec = 0.508 No events / events: 681 / 396

## Sheet: Stage 2
Signature	GSE17536	GSE14333	GSE13294	GSE28722	GSE18088	Global
ST09	MCC = -0.068 [-0.420 , 0.245 ] p-value = 0.78556 Acc = 0.421 Sens = 0.583 Spec = 0.346 No events / events: 26 / 12	MCC = 0.067 [-0.207 , 0.295 ] p-value = 0.40897 Acc = 0.562 Sens = 0.500 Spec = 0.580 No events / events: 50 / 14	MCC = -0.032 [-0.231 , 0.140 ] p-value = 0.75765 Acc = 0.276 Sens = 0.840 Spec = 0.133 No events / events: 98 / 25	MCC = 0.009 [-0.309 , 0.291 ] p-value = 0.60476 Acc = 0.523 Sens = 0.462 Spec = 0.548 No events / events: 31 / 13	MCC = -0.031 [-0.323 , 0.223 ] p-value = 0.72664 Acc = 0.377 Sens = 0.692 Spec = 0.275 No events / events: 40 / 13	MCC = -0.011 [-0.125 , 0.105 ] p-value = 0.58218 Acc = 0.401 Sens = 0.649 Spec = 0.322 No events / events: 245 / 77
SM09	MCC = -0.078 [-0.402 , 0.226 ] p-value = 0.79372 Acc = 0.474 Sens = 0.417 Spec = 0.500 No events / events: 26 / 12	MCC = 0.025 [-0.235 , 0.247 ] p-value = 0.57247 Acc = 0.359 Sens = 0.786 Spec = 0.240 No events / events: 50 / 14	MCC = -0.135 [-0.355 , 0.080 ] p-value = 0.97334 Acc = 0.203 Sens = 0.920 Spec = 0.020 No events / events: 98 / 25	MCC = 0.209 [-0.120 , 0.474 ] p-value = 0.14701 Acc = 0.614 Sens = 0.615 Spec = 0.613 No events / events: 31 / 13	MCC = -0.055 [-0.322 , 0.212 ] p-value = 0.76349 Acc = 0.472 Sens = 0.462 Spec = 0.475 No events / events: 40 / 13	MCC = -0.036 [-0.161 , 0.081 ] p-value = 0.74351 Acc = 0.366 Sens = 0.688 Spec = 0.265 No events / events: 245 / 77
VL10	MCC = 0.113 [-0.226 , 0.418 ] p-value = 0.36256 Acc = 0.553 Sens = 0.583 Spec = 0.538 No events / events: 26 / 12	MCC = 0.227 [-0.026 , 0.429 ] p-value = 0.06349 Acc = 0.594 Sens = 0.714 Spec = 0.560 No events / events: 50 / 14	MCC = 0.005 [-0.184 , 0.163 ] p-value = 0.59474 Acc = 0.350 Sens = 0.760 Spec = 0.245 No events / events: 98 / 25	MCC = -0.045 [-0.335 , 0.236 ] p-value = 0.74027 Acc = 0.545 Sens = 0.308 Spec = 0.645 No events / events: 31 / 13	MCC = 0.060 [-0.226 , 0.316 ] p-value = 0.46539 Acc = 0.453 Sens = 0.692 Spec = 0.375 No events / events: 40 / 13	MCC = 0.057 [-0.058 , 0.174 ] p-value = 0.1701 Acc = 0.454 Sens = 0.646 Spec = 0.397 No events / events: 219 / 65
BD07	MCC = -0.016 [-0.405 , 0.264 ] p-value = 0.72445 Acc = 0.368 Sens = 0.833 Spec = 0.154 No events / events: 26 / 12	MCC = 0.112 [-0.138 , 0.306 ] p-value = 0.2919 Acc = 0.438 Sens = 0.786 Spec = 0.340 No events / events: 50 / 14	MCC = -0.038 [-0.246 , 0.142 ] p-value = 0.79571 Acc = 0.252 Sens = 0.880 Spec = 0.092 No events / events: 98 / 25	MCC = 0.149 [-0.179 , 0.419 ] p-value = 0.25444 Acc = 0.568 Sens = 0.615 Spec = 0.548 No events / events: 31 / 13	MCC = -0.209 [-0.490 , 0.109 ] p-value = 0.96982 Acc = 0.264 Sens = 0.692 Spec = 0.125 No events / events: 40 / 13	MCC = -0.008 [-0.123 , 0.104 ] p-value = 0.56934 Acc = 0.348 Sens = 0.779 Spec = 0.212 No events / events: 245 / 77
LN07NZ	MCC = 0.149 [-0.201 , 0.453 ] p-value = 0.28373 Acc = 0.579 Sens = 0.583 Spec = 0.577 No events / events: 26 / 12	MCC = -0.041 [-0.200 , 0.219 ] p-value = 0.78795 Acc = 0.719 Sens = 0.071 Spec = 0.900 No events / events: 50 / 14	MCC = -0.019 [-0.199 , 0.156 ] p-value = 0.67311 Acc = 0.423 Sens = 0.600 Spec = 0.378 No events / events: 98 / 25	MCC = 0.120 [-0.196 , 0.379 ] p-value = 0.32199 Acc = 0.545 Sens = 0.615 Spec = 0.516 No events / events: 31 / 13	MCC = 0.213 [-0.055 , 0.428 ] p-value = 0.10931 Acc = 0.547 Sens = 0.769 Spec = 0.475 No events / events: 40 / 13	MCC = 0.054 [-0.046 , 0.164 ] p-value = 0.16897 Acc = 0.537 Sens = 0.532 Spec = 0.539 No events / events: 245 / 77
AD09MSI	MCC = -0.112 [-0.378 , 0.226 ] p-value = 0.8666 Acc = 0.553 Sens = 0.167 Spec = 0.731 No events / events: 26 / 12	MCC = -0.109 [-0.371 , 0.157 ] p-value = 0.88982 Acc = 0.297 Sens = 0.714 Spec = 0.180 No events / events: 50 / 14	MCC = -0.065 [-0.252 , 0.108 ] p-value = 0.83348 Acc = 0.358 Sens = 0.640 Spec = 0.286 No events / events: 98 / 25	MCC = 0.028 [-0.282 , 0.316 ] p-value = 0.55435 Acc = 0.568 Sens = 0.385 Spec = 0.645 No events / events: 31 / 13	MCC = 0.076 [-0.224 , 0.321 ] p-value = 0.40471 Acc = 0.585 Sens = 0.462 Spec = 0.625 No events / events: 40 / 13	MCC = -0.043 [-0.153 , 0.074 ] p-value = 0.78172 Acc = 0.435 Sens = 0.506 Spec = 0.412 No events / events: 245 / 77
AD09MSS	MCC = -0.147 [-0.465 , 0.184 ] p-value = 0.8996 Acc = 0.368 Sens = 0.583 Spec = 0.269 No events / events: 26 / 12	MCC = 0.332 [0.114 , 0.452 ] p-value = 0.00658 Acc = 0.562 Sens = 0.929 Spec = 0.460 No events / events: 50 / 14	MCC = -0.153 [-0.341 , 0.024 ] p-value = 0.97174 Acc = 0.325 Sens = 0.560 Spec = 0.265 No events / events: 98 / 25	MCC = -0.045 [-0.335 , 0.240 ] p-value = 0.73741 Acc = 0.545 Sens = 0.308 Spec = 0.645 No events / events: 31 / 13	MCC = 0.009 [-0.263 , 0.280 ] p-value = 0.60004 Acc = 0.566 Sens = 0.385 Spec = 0.625 No events / events: 40 / 13	MCC = -0.015 [-0.119 , 0.093 ] p-value = 0.61451 Acc = 0.447 Sens = 0.558 Spec = 0.412 No events / events: 245 / 77
AJ08	MCC = -0.147 [-0.482 , 0.184 ] p-value = 0.89984 Acc = 0.368 Sens = 0.583 Spec = 0.269 No events / events: 26 / 12	MCC = 0.275 [0.061 , 0.396 ] p-value = 0.02406 Acc = 0.500 Sens = 0.929 Spec = 0.380 No events / events: 50 / 14	MCC = 0.025 [-0.148 , 0.203 ] p-value = 0.4782 Acc = 0.537 Sens = 0.480 Spec = 0.551 No events / events: 98 / 25	MCC = 0.211 [-0.173 , 0.481 ] p-value = 0.16335 Acc = 0.705 Sens = 0.308 Spec = 0.871 No events / events: 31 / 13	MCC = 0.082 [-0.214 , 0.318 ] p-value = 0.39962 Acc = 0.472 Sens = 0.692 Spec = 0.400 No events / events: 40 / 13	MCC = 0.089 [-0.016 , 0.192 ] p-value = 0.051999 Acc = 0.522 Sens = 0.584 Spec = 0.502 No events / events: 245 / 77
AR05	MCC = 0.085 [-0.263 , 0.371 ] p-value = 0.43742 Acc = 0.500 Sens = 0.667 Spec = 0.423 No events / events: 26 / 12	MCC = 0.214 [0.137 , 0.280 ] p-value = 0.09145 Acc = 0.359 Sens = 1.000 Spec = 0.180 No events / events: 50 / 14	MCC = -0.000 [-0.179 , 0.170 ] p-value = 0.59015 Acc = 0.488 Sens = 0.520 Spec = 0.480 No events / events: 98 / 25	MCC = 0.546 [0.166 , 0.777 ] p-value = 0.00075 Acc = 0.818 Sens = 0.615 Spec = 0.903 No events / events: 31 / 13	MCC = -0.078 [-0.360 , 0.193 ] p-value = 0.81921 Acc = 0.377 Sens = 0.615 Spec = 0.300 No events / events: 40 / 13	MCC = 0.114 [0.020 , 0.214 ] p-value = 0.01801 Acc = 0.491 Sens = 0.662 Spec = 0.437 No events / events: 245 / 77
BR05	MCC = -0.108 [-0.440 , 0.212 ] p-value = 0.8567 Acc = 0.368 Sens = 0.667 Spec = 0.231 No events / events: 26 / 12	MCC = -0.015 [-0.281 , 0.224 ] p-value = 0.674 Acc = 0.406 Sens = 0.643 Spec = 0.340 No events / events: 50 / 14	MCC = -0.026 [-0.210 , 0.146 ] p-value = 0.696 Acc = 0.439 Sens = 0.560 Spec = 0.408 No events / events: 98 / 25	MCC = 0.407 [0.069 , 0.627 ] p-value = 0.00973 Acc = 0.727 Sens = 0.692 Spec = 0.742 No events / events: 31 / 13	MCC = 0.193 [-0.103 , 0.391 ] p-value = 0.13974 Acc = 0.528 Sens = 0.769 Spec = 0.450 No events / events: 40 / 13	MCC = 0.062 [-0.045 , 0.173 ] p-value = 0.14085 Acc = 0.478 Sens = 0.649 Spec = 0.424 No events / events: 245 / 77
BR06	MCC = -0.066 [-0.407 , 0.245 ] p-value = 0.80037 Acc = 0.368 Sens = 0.750 Spec = 0.192 No events / events: 26 / 12	MCC = -0.024 [-0.297 , 0.209 ] p-value = 0.71249 Acc = 0.359 Sens = 0.714 Spec = 0.260 No events / events: 50 / 14	MCC = -0.040 [-0.202 , 0.143 ] p-value = 0.74726 Acc = 0.545 Sens = 0.360 Spec = 0.592 No events / events: 98 / 25	MCC = 0.345 [0.005 , 0.610 ] p-value = 0.02883 Acc = 0.727 Sens = 0.538 Spec = 0.806 No events / events: 31 / 13	MCC = 0.012 [-0.275 , 0.263 ] p-value = 0.59058 Acc = 0.491 Sens = 0.538 Spec = 0.475 No events / events: 40 / 13	MCC = 0.021 [-0.083 , 0.137 ] p-value = 0.36562 Acc = 0.503 Sens = 0.545 Spec = 0.490 No events / events: 245 / 77
BT04	MCC = -0.030 [-0.378 , 0.277 ] p-value = 0.70851 Acc = 0.447 Sens = 0.583 Spec = 0.385 No events / events: 26 / 12	MCC = 0.044 [-0.203 , 0.261 ] p-value = 0.51233 Acc = 0.375 Sens = 0.786 Spec = 0.260 No events / events: 50 / 14	MCC = -0.042 [-0.233 , 0.130 ] p-value = 0.77195 Acc = 0.333 Sens = 0.720 Spec = 0.235 No events / events: 98 / 25	MCC = 0.020 [-0.291 , 0.291 ] p-value = 0.57887 Acc = 0.500 Sens = 0.538 Spec = 0.484 No events / events: 31 / 13	MCC = 0.184 [-0.103 , 0.375 ] p-value = 0.16175 Acc = 0.472 Sens = 0.846 Spec = 0.350 No events / events: 40 / 13	MCC = 0.022 [-0.087 , 0.130 ] p-value = 0.35146 Acc = 0.401 Sens = 0.701 Spec = 0.306 No events / events: 245 / 77
EC05	MCC = 0.376 [0.006 , 0.604 ] p-value = 0.02441 Acc = 0.684 Sens = 0.750 Spec = 0.654 No events / events: 26 / 12	MCC = 0.128 [-0.153 , 0.318 ] p-value = 0.24777 Acc = 0.453 Sens = 0.786 Spec = 0.360 No events / events: 50 / 14	MCC = 0.041 [-0.147 , 0.200 ] p-value = 0.42617 Acc = 0.382 Sens = 0.760 Spec = 0.286 No events / events: 98 / 25	MCC = -0.075 [-0.363 , 0.209 ] p-value = 0.79816 Acc = 0.523 Sens = 0.308 Spec = 0.613 No events / events: 31 / 13	MCC = 0.055 [-0.230 , 0.319 ] p-value = 0.46706 Acc = 0.528 Sens = 0.538 Spec = 0.525 No events / events: 40 / 13	MCC = 0.084 [-0.018 , 0.194 ] p-value = 0.065959 Acc = 0.475 Sens = 0.649 Spec = 0.420 No events / events: 245 / 77
HO09	MCC = -0.226 [-0.527 , 0.109 ] p-value = 0.96025 Acc = 0.395 Sens = 0.333 Spec = 0.423 No events / events: 26 / 12	MCC = 0.163 [-0.086 , 0.331 ] p-value = 0.16728 Acc = 0.438 Sens = 0.857 Spec = 0.320 No events / events: 50 / 14	MCC = -0.013 [-0.197 , 0.155 ] p-value = 0.66417 Acc = 0.358 Sens = 0.720 Spec = 0.265 No events / events: 98 / 25	MCC = -0.069 [-0.375 , 0.207 ] p-value = 0.78606 Acc = 0.432 Sens = 0.538 Spec = 0.387 No events / events: 31 / 13	MCC = 0.032 [-0.254 , 0.292 ] p-value = 0.53087 Acc = 0.547 Sens = 0.462 Spec = 0.575 No events / events: 40 / 13	MCC = -0.004 [-0.109 , 0.104 ] p-value = 0.52853 Acc = 0.419 Sens = 0.610 Spec = 0.359 No events / events: 245 / 77
JG08	MCC = 0.371 [0.059 , 0.549 ] p-value = 0.02339 Acc = 0.605 Sens = 0.917 Spec = 0.462 No events / events: 26 / 12	MCC = -0.105 [-0.254 , 0.128 ] p-value = 0.90951 Acc = 0.672 Sens = 0.071 Spec = 0.840 No events / events: 50 / 14	MCC = 0.140 [-0.031 , 0.284 ] p-value = 0.09174 Acc = 0.480 Sens = 0.760 Spec = 0.408 No events / events: 98 / 25	MCC = 0.563 [0.201 , 0.778 ] p-value = 0.00043 Acc = 0.818 Sens = 0.692 Spec = 0.871 No events / events: 31 / 13	MCC = -0.031 [-0.305 , 0.242 ] p-value = 0.7148 Acc = 0.415 Sens = 0.615 Spec = 0.350 No events / events: 40 / 13	MCC = 0.148 [0.051 , 0.246 ] p-value = 0.00368 Acc = 0.568 Sens = 0.623 Spec = 0.551 No events / events: 245 / 77
JS09	MCC = 0.042 [-0.338 , 0.335 ] p-value = 0.53822 Acc = 0.500 Sens = 0.583 Spec = 0.462 No events / events: 26 / 12	MCC = 0.243 [-0.020 , 0.448 ] p-value = 0.04932 Acc = 0.609 Sens = 0.714 Spec = 0.580 No events / events: 50 / 14	MCC = -0.064 [-0.266 , 0.113 ] p-value = 0.84443 Acc = 0.276 Sens = 0.800 Spec = 0.143 No events / events: 98 / 25	MCC = 0.336 [0.061 , 0.542 ] p-value = 0.02619 Acc = 0.614 Sens = 0.846 Spec = 0.516 No events / events: 31 / 13	MCC = -0.054 [-0.321 , 0.213 ] p-value = 0.76415 Acc = 0.434 Sens = 0.538 Spec = 0.400 No events / events: 40 / 13	MCC = 0.022 [-0.100 , 0.146 ] p-value = 0.37441 Acc = 0.399 Sens = 0.714 Spec = 0.297 No events / events: 195 / 63
KL10	MCC = 0.000 [-0.340 , 0.304 ] p-value = 0.63588 Acc = 0.500 Sens = 0.500 Spec = 0.500 No events / events: 26 / 12	MCC = 0.302 [0.050 , 0.470 ] p-value = 0.01649 Acc = 0.625 Sens = 0.786 Spec = 0.580 No events / events: 50 / 14	MCC = 0.014 [-0.172 , 0.175 ] p-value = 0.55814 Acc = 0.333 Sens = 0.800 Spec = 0.214 No events / events: 98 / 25	MCC = -0.165 [-0.474 , 0.122 ] p-value = 0.92478 Acc = 0.364 Sens = 0.538 Spec = 0.290 No events / events: 31 / 13	MCC = 0.054 [-0.234 , 0.305 ] p-value = 0.47066 Acc = 0.566 Sens = 0.462 Spec = 0.600 No events / events: 40 / 13	MCC = 0.052 [-0.052 , 0.158 ] p-value = 0.17642 Acc = 0.453 Sens = 0.649 Spec = 0.392 No events / events: 245 / 77
KN11	MCC = 0.085 [-0.262 , 0.371 ] p-value = 0.43717 Acc = 0.500 Sens = 0.667 Spec = 0.423 No events / events: 26 / 12	MCC = 0.254 [0.002 , 0.437 ] p-value = 0.04015 Acc = 0.578 Sens = 0.786 Spec = 0.520 No events / events: 50 / 14	MCC = 0.005 [-0.183 , 0.169 ] p-value = 0.59525 Acc = 0.350 Sens = 0.760 Spec = 0.245 No events / events: 98 / 25	MCC = 0.109 [-0.235 , 0.379 ] p-value = 0.34544 Acc = 0.568 Sens = 0.538 Spec = 0.581 No events / events: 31 / 13	MCC = 0.147 [-0.152 , 0.407 ] p-value = 0.23046 Acc = 0.642 Sens = 0.462 Spec = 0.700 No events / events: 40 / 13	MCC = 0.101 [-0.001 , 0.209 ] p-value = 0.03588 Acc = 0.491 Sens = 0.662 Spec = 0.437 No events / events: 245 / 77
LC09	MCC = 0.042 [-0.300 , 0.350 ] p-value = 0.53694 Acc = 0.500 Sens = 0.583 Spec = 0.462 No events / events: 26 / 12	MCC = 0.207 [-0.059 , 0.390 ] p-value = 0.08724 Acc = 0.531 Sens = 0.786 Spec = 0.460 No events / events: 50 / 14	MCC = -0.106 [-0.311 , 0.087 ] p-value = 0.93405 Acc = 0.236 Sens = 0.840 Spec = 0.082 No events / events: 98 / 25	MCC = 0.079 [-0.249 , 0.359 ] p-value = 0.42193 Acc = 0.545 Sens = 0.538 Spec = 0.548 No events / events: 31 / 13	MCC = 0.193 [-0.099 , 0.392 ] p-value = 0.13945 Acc = 0.528 Sens = 0.769 Spec = 0.450 No events / events: 40 / 13	MCC = 0.048 [-0.072 , 0.153 ] p-value = 0.20362 Acc = 0.416 Sens = 0.727 Spec = 0.318 No events / events: 245 / 77
LN07G	MCC = 0.350 [0.006 , 0.566 ] p-value = 0.03287 Acc = 0.632 Sens = 0.833 Spec = 0.538 No events / events: 26 / 12	MCC = 0.210 [-0.041 , 0.412 ] p-value = 0.08163 Acc = 0.578 Sens = 0.714 Spec = 0.540 No events / events: 50 / 14	MCC = 0.024 [-0.159 , 0.183 ] p-value = 0.51316 Acc = 0.341 Sens = 0.800 Spec = 0.224 No events / events: 98 / 25	MCC = 0.179 [-0.120 , 0.448 ] p-value = 0.19614 Acc = 0.591 Sens = 0.615 Spec = 0.581 No events / events: 31 / 13	MCC = 0.186 [-0.121 , 0.411 ] p-value = 0.14946 Acc = 0.604 Sens = 0.615 Spec = 0.600 No events / events: 40 / 13	MCC = 0.147 [0.042 , 0.248 ] p-value = 0.00345 Acc = 0.500 Sens = 0.727 Spec = 0.429 No events / events: 245 / 77
MT10	MCC = -0.036 [-0.376 , 0.284 ] p-value = 0.71458 Acc = 0.474 Sens = 0.500 Spec = 0.462 No events / events: 26 / 12	MCC = 0.361 [0.146 , 0.482 ] p-value = 0.00332 Acc = 0.594 Sens = 0.929 Spec = 0.500 No events / events: 50 / 14	MCC = -0.011 [-0.199 , 0.170 ] p-value = 0.64404 Acc = 0.407 Sens = 0.640 Spec = 0.347 No events / events: 98 / 25	MCC = 0.235 [-0.075 , 0.464 ] p-value = 0.11048 Acc = 0.568 Sens = 0.769 Spec = 0.484 No events / events: 31 / 13	MCC = -0.031 [-0.323 , 0.224 ] p-value = 0.72664 Acc = 0.377 Sens = 0.692 Spec = 0.275 No events / events: 40 / 13	MCC = 0.090 [-0.005 , 0.200 ] p-value = 0.054099 Acc = 0.469 Sens = 0.701 Spec = 0.396 No events / events: 245 / 77
OC10	MCC = 0.108 [-0.245 , 0.421 ] p-value = 0.38492 Acc = 0.632 Sens = 0.333 Spec = 0.769 No events / events: 26 / 12	MCC = 0.215 [-0.053 , 0.449 ] p-value = 0.08177 Acc = 0.656 Sens = 0.571 Spec = 0.680 No events / events: 50 / 14	MCC = 0.016 [-0.157 , 0.194 ] p-value = 0.5197 Acc = 0.504 Sens = 0.520 Spec = 0.500 No events / events: 98 / 25	MCC = 0.122 [-0.199 , 0.361 ] p-value = 0.33117 Acc = 0.477 Sens = 0.769 Spec = 0.355 No events / events: 31 / 13	MCC = 0.035 [-0.255 , 0.296 ] p-value = 0.52979 Acc = 0.472 Sens = 0.615 Spec = 0.425 No events / events: 40 / 13	MCC = 0.084 [-0.027 , 0.193 ] p-value = 0.061619 Acc = 0.540 Sens = 0.558 Spec = 0.535 No events / events: 245 / 77
PG10	MCC = -0.154 [-0.494 , 0.149 ] p-value = 0.91221 Acc = 0.342 Sens = 0.667 Spec = 0.192 No events / events: 26 / 12	MCC = -0.133 [-0.415 , 0.141 ] p-value = 0.92212 Acc = 0.281 Sens = 0.714 Spec = 0.160 No events / events: 50 / 14	MCC = -0.134 [-0.338 , 0.058 ] p-value = 0.95739 Acc = 0.285 Sens = 0.680 Spec = 0.184 No events / events: 98 / 25	MCC = 0.202 [-0.144 , 0.480 ] p-value = 0.1569 Acc = 0.636 Sens = 0.538 Spec = 0.677 No events / events: 31 / 13	MCC = -0.031 [-0.321 , 0.242 ] p-value = 0.71983 Acc = 0.415 Sens = 0.615 Spec = 0.350 No events / events: 40 / 13	MCC = -0.073 [-0.185 , 0.052 ] p-value = 0.90631 Acc = 0.360 Sens = 0.649 Spec = 0.269 No events / events: 245 / 77
PL10	MCC = -0.223 [-0.527 , 0.121 ] p-value = 0.95782 Acc = 0.368 Sens = 0.417 Spec = 0.346 No events / events: 26 / 12	MCC = -0.221 [-0.501 , 0.064 ] p-value = 0.98126 Acc = 0.234 Sens = 0.714 Spec = 0.100 No events / events: 50 / 14	MCC = 0.164 [-0.023 , 0.329 ] p-value = 0.05592 Acc = 0.602 Sens = 0.600 Spec = 0.602 No events / events: 98 / 25	MCC = 0.170 [-0.162 , 0.442 ] p-value = 0.21327 Acc = 0.614 Sens = 0.538 Spec = 0.645 No events / events: 31 / 13	MCC = -0.239 [-0.517 , 0.051 ] p-value = 0.97951 Acc = 0.321 Sens = 0.462 Spec = 0.275 No events / events: 40 / 13	MCC = -0.024 [-0.134 , 0.094 ] p-value = 0.66934 Acc = 0.457 Sens = 0.558 Spec = 0.424 No events / events: 245 / 77
SL10	MCC = 0.085 [-0.263 , 0.371 ] p-value = 0.4361 Acc = 0.500 Sens = 0.667 Spec = 0.423 No events / events: 26 / 12	MCC = 0.194 [-0.064 , 0.346 ] p-value = 0.1094 Acc = 0.469 Sens = 0.857 Spec = 0.360 No events / events: 50 / 14	MCC = -0.125 [-0.337 , 0.076 ] p-value = 0.95431 Acc = 0.228 Sens = 0.840 Spec = 0.071 No events / events: 98 / 25	MCC = 0.122 [-0.200 , 0.374 ] p-value = 0.32999 Acc = 0.477 Sens = 0.769 Spec = 0.355 No events / events: 31 / 13	MCC = -0.078 [-0.362 , 0.184 ] p-value = 0.81921 Acc = 0.377 Sens = 0.615 Spec = 0.300 No events / events: 40 / 13	MCC = 0.005 [-0.109 , 0.117 ] p-value = 0.46996 Acc = 0.366 Sens = 0.766 Spec = 0.241 No events / events: 245 / 77
SC09	MCC = 0.270 [-0.074 , 0.527 ] p-value = 0.09382 Acc = 0.605 Sens = 0.750 Spec = 0.538 No events / events: 26 / 12	MCC = 0.286 [0.043 , 0.470 ] p-value = 0.02135 Acc = 0.609 Sens = 0.786 Spec = 0.560 No events / events: 50 / 14	MCC = -0.071 [-0.253 , 0.107 ] p-value = 0.84933 Acc = 0.374 Sens = 0.600 Spec = 0.316 No events / events: 98 / 25	MCC = 0.039 [-0.282 , 0.309 ] p-value = 0.52823 Acc = 0.545 Sens = 0.462 Spec = 0.581 No events / events: 31 / 13	MCC = 0.010 [-0.274 , 0.275 ] p-value = 0.59345 Acc = 0.528 Sens = 0.462 Spec = 0.550 No events / events: 40 / 13	MCC = 0.068 [-0.039 , 0.174 ] p-value = 0.11137 Acc = 0.497 Sens = 0.610 Spec = 0.461 No events / events: 245 / 77
WN10	MCC = 0.226 [-0.149 , 0.513 ] p-value = 0.15089 Acc = 0.658 Sens = 0.500 Spec = 0.731 No events / events: 26 / 12	MCC = 0.041 [-0.268 , 0.185 ] p-value = 0.60676 Acc = 0.281 Sens = 0.929 Spec = 0.100 No events / events: 50 / 14	MCC = -0.071 [-0.255 , 0.108 ] p-value = 0.84857 Acc = 0.374 Sens = 0.600 Spec = 0.316 No events / events: 98 / 25	MCC = -0.100 [-0.409 , 0.198 ] p-value = 0.84092 Acc = 0.409 Sens = 0.538 Spec = 0.355 No events / events: 31 / 13	MCC = 0.082 [-0.214 , 0.316 ] p-value = 0.40161 Acc = 0.472 Sens = 0.692 Spec = 0.400 No events / events: 40 / 13	MCC = 0.007 [-0.107 , 0.116 ] p-value = 0.45148 Acc = 0.410 Sens = 0.649 Spec = 0.335 No events / events: 245 / 77
WG04	MCC = 0.413 [0.036 , 0.641 ] p-value = 0.0136 Acc = 0.711 Sens = 0.750 Spec = 0.692 No events / events: 26 / 12	MCC = 0.196 [-0.065 , 0.429 ] p-value = 0.10334 Acc = 0.641 Sens = 0.571 Spec = 0.660 No events / events: 50 / 14	MCC = 0.135 [-0.040 , 0.273 ] p-value = 0.10077 Acc = 0.447 Sens = 0.800 Spec = 0.357 No events / events: 98 / 25	MCC = 0.050 [-0.252 , 0.341 ] p-value = 0.50013 Acc = 0.523 Sens = 0.538 Spec = 0.516 No events / events: 31 / 13	MCC = 0.318 [0.033 , 0.515 ] p-value = 0.0219 Acc = 0.642 Sens = 0.769 Spec = 0.600 No events / events: 40 / 13	MCC = 0.198 [0.092 , 0.300 ] p-value = 2e-04 Acc = 0.559 Sens = 0.701 Spec = 0.514 No events / events: 245 / 77
WT09	MCC = 0.096 [-0.237 , 0.371 ] p-value = 0.4195 Acc = 0.474 Sens = 0.750 Spec = 0.346 No events / events: 26 / 12	MCC = 0.062 [-0.195 , 0.267 ] p-value = 0.45265 Acc = 0.391 Sens = 0.786 Spec = 0.280 No events / events: 50 / 14	MCC = -0.137 [-0.338 , 0.052 ] p-value = 0.9582 Acc = 0.301 Sens = 0.640 Spec = 0.214 No events / events: 98 / 25	MCC = 0.120 [-0.207 , 0.379 ] p-value = 0.32283 Acc = 0.545 Sens = 0.615 Spec = 0.516 No events / events: 31 / 13	MCC = -0.033 [-0.301 , 0.243 ] p-value = 0.71306 Acc = 0.491 Sens = 0.462 Spec = 0.500 No events / events: 40 / 13	MCC = -0.018 [-0.129 , 0.092 ] p-value = 0.62579 Acc = 0.404 Sens = 0.649 Spec = 0.327 No events / events: 245 / 77
WT10	MCC = 0.199 [0.000 , 0.294 ] p-value = 0.31031 Acc = 0.395 Sens = 1.000 Spec = 0.115 No events / events: 26 / 12	MCC = -0.293 [-0.547 , 0.029 ] p-value = 0.99497 Acc = 0.219 Sens = 0.643 Spec = 0.100 No events / events: 50 / 14	MCC = -0.105 [-0.277 , 0.072 ] p-value = 0.91771 Acc = 0.455 Sens = 0.400 Spec = 0.469 No events / events: 98 / 25	MCC = 0.091 [-0.240 , 0.349 ] p-value = 0.39628 Acc = 0.523 Sens = 0.615 Spec = 0.484 No events / events: 31 / 13	MCC = 0.275 [-0.010 , 0.472 ] p-value = 0.04474 Acc = 0.604 Sens = 0.769 Spec = 0.550 No events / events: 40 / 13	MCC = -0.017 [-0.119 , 0.091 ] p-value = 0.62323 Acc = 0.435 Sens = 0.636 Spec = 0.371 No events / events: 245 / 77
YM06	MCC = -0.108 [-0.465 , 0.212 ] p-value = 0.85491 Acc = 0.368 Sens = 0.667 Spec = 0.231 No events / events: 26 / 12	MCC = 0.219 [-0.048 , 0.429 ] p-value = 0.07525 Acc = 0.625 Sens = 0.643 Spec = 0.620 No events / events: 50 / 14	MCC = 0.014 [-0.172 , 0.170 ] p-value = 0.56135 Acc = 0.333 Sens = 0.800 Spec = 0.214 No events / events: 98 / 25	MCC = 0.179 [-0.149 , 0.441 ] p-value = 0.19654 Acc = 0.591 Sens = 0.615 Spec = 0.581 No events / events: 31 / 13	MCC = 0.172 [-0.120 , 0.391 ] p-value = 0.17824 Acc = 0.509 Sens = 0.769 Spec = 0.425 No events / events: 40 / 13	MCC = 0.089 [-0.019 , 0.195 ] p-value = 0.055009 Acc = 0.460 Sens = 0.714 Spec = 0.380 No events / events: 245 / 77

## Sheet: Stage 3
Signature	GSE5206	GSE17536	GSE14333	GSE28722	Global
ST09	MCC = 0.300 [-0.088 , 0.557 ] p-value = 0.08793 Acc = 0.636 Sens = 0.727 Spec = 0.591 No events / events: 22 / 11	MCC = 0.299 [-0.011 , 0.561 ] p-value = 0.0409 Acc = 0.652 Sens = 0.619 Spec = 0.680 No events / events: 25 / 21	MCC = 0.265 [0.011 , 0.465 ] p-value = 0.02266 Acc = 0.634 Sens = 0.588 Spec = 0.676 No events / events: 37 / 34	MCC = 0.334 [-0.151 , 0.641 ] p-value = 0.12286 Acc = 0.652 Sens = 0.600 Spec = 0.750 No events / events: 8 / 15	MCC = 0.287 [0.124 , 0.448 ] p-value = 0.00024 Acc = 0.643 Sens = 0.600 Spec = 0.686 No events / events: 70 / 70
SM09	MCC = 0.088 [-0.300 , 0.401 ] p-value = 0.44599 Acc = 0.576 Sens = 0.455 Spec = 0.636 No events / events: 22 / 11	MCC = 0.100 [-0.225 , 0.363 ] p-value = 0.37064 Acc = 0.565 Sens = 0.286 Spec = 0.800 No events / events: 25 / 21	MCC = 0.323 [0.089 , 0.520 ] p-value = 0.00629 Acc = 0.662 Sens = 0.559 Spec = 0.757 No events / events: 37 / 34	MCC = 0.088 [-0.387 , 0.456 ] p-value = 0.50891 Acc = 0.522 Sens = 0.467 Spec = 0.625 No events / events: 8 / 15	MCC = 0.187 [0.040 , 0.333 ] p-value = 0.0074499 Acc = 0.601 Sens = 0.457 Spec = 0.728 No events / events: 92 / 81
VL10	MCC = 0.516 [0.112 , 0.727 ] p-value = 0.00433 Acc = 0.758 Sens = 0.818 Spec = 0.727 No events / events: 22 / 11	MCC = 0.441 [0.139 , 0.680 ] p-value = 0.00305 Acc = 0.717 Sens = 0.762 Spec = 0.680 No events / events: 25 / 21	MCC = 0.322 [0.090 , 0.520 ] p-value = 0.00626 Acc = 0.662 Sens = 0.618 Spec = 0.703 No events / events: 37 / 34	MCC = 0.112 [-0.342 , 0.509 ] p-value = 0.46734 Acc = 0.609 Sens = 0.733 Spec = 0.375 No events / events: 8 / 15	MCC = 0.334 [0.168 , 0.495 ] p-value = 5.9999e-05 Acc = 0.677 Sens = 0.683 Spec = 0.672 No events / events: 67 / 60
BD07	MCC = 0.167 [-0.239 , 0.367 ] p-value = 0.32913 Acc = 0.455 Sens = 0.909 Spec = 0.227 No events / events: 22 / 11	MCC = 0.253 [-0.060 , 0.517 ] p-value = 0.07997 Acc = 0.630 Sens = 0.571 Spec = 0.680 No events / events: 25 / 21	MCC = 0.028 [-0.208 , 0.255 ] p-value = 0.50478 Acc = 0.521 Sens = 0.324 Spec = 0.703 No events / events: 37 / 34	MCC = 0.151 [-0.334 , 0.483 ] p-value = 0.39161 Acc = 0.565 Sens = 0.533 Spec = 0.625 No events / events: 8 / 15	MCC = 0.131 [-0.010 , 0.275 ] p-value = 0.04305 Acc = 0.543 Sens = 0.506 Spec = 0.576 No events / events: 92 / 81
LN07NZ	MCC = 0.535 [0.134 , 0.775 ] p-value = 0.00357 Acc = 0.788 Sens = 0.727 Spec = 0.818 No events / events: 22 / 11	MCC = 0.022 [-0.288 , 0.297 ] p-value = 0.56274 Acc = 0.522 Sens = 0.381 Spec = 0.640 No events / events: 25 / 21	MCC = 0.181 [-0.068 , 0.407 ] p-value = 0.09837 Acc = 0.592 Sens = 0.559 Spec = 0.622 No events / events: 37 / 34	MCC = 0.334 [-0.213 , 0.617 ] p-value = 0.12054 Acc = 0.652 Sens = 0.600 Spec = 0.750 No events / events: 8 / 15	MCC = 0.226 [0.087 , 0.372 ] p-value = 0.00098999 Acc = 0.618 Sens = 0.543 Spec = 0.685 No events / events: 92 / 81
AD09MSI	MCC = 0.219 [-0.175 , 0.516 ] p-value = 0.18739 Acc = 0.636 Sens = 0.545 Spec = 0.682 No events / events: 22 / 11	MCC = 0.107 [-0.211 , 0.383 ] p-value = 0.33932 Acc = 0.565 Sens = 0.381 Spec = 0.720 No events / events: 25 / 21	MCC = 0.156 [-0.076 , 0.385 ] p-value = 0.14339 Acc = 0.577 Sens = 0.588 Spec = 0.568 No events / events: 37 / 34	MCC = -0.032 [-0.456 , 0.350 ] p-value = 0.72137 Acc = 0.478 Sens = 0.467 Spec = 0.500 No events / events: 8 / 15	MCC = 0.130 [-0.009 , 0.283 ] p-value = 0.03955 Acc = 0.572 Sens = 0.506 Spec = 0.630 No events / events: 92 / 81
AD09MSS	MCC = 0.171 [-0.219 , 0.439 ] p-value = 0.2706 Acc = 0.576 Sens = 0.636 Spec = 0.545 No events / events: 22 / 11	MCC = 0.295 [-0.019 , 0.561 ] p-value = 0.04434 Acc = 0.652 Sens = 0.571 Spec = 0.720 No events / events: 25 / 21	MCC = -0.050 [-0.287 , 0.163 ] p-value = 0.76385 Acc = 0.493 Sens = 0.176 Spec = 0.784 No events / events: 37 / 34	MCC = -0.018 [-0.434 , 0.389 ] p-value = 0.7125 Acc = 0.565 Sens = 0.733 Spec = 0.250 No events / events: 8 / 15	MCC = 0.088 [-0.060 , 0.240 ] p-value = 0.12323 Acc = 0.561 Sens = 0.444 Spec = 0.663 No events / events: 92 / 81
AJ08	MCC = 0.434 [0.045 , 0.668 ] p-value = 0.0164 Acc = 0.727 Sens = 0.727 Spec = 0.727 No events / events: 22 / 11	MCC = 0.046 [-0.265 , 0.305 ] p-value = 0.51615 Acc = 0.543 Sens = 0.238 Spec = 0.800 No events / events: 25 / 21	MCC = 0.210 [-0.021 , 0.435 ] p-value = 0.06273 Acc = 0.606 Sens = 0.588 Spec = 0.622 No events / events: 37 / 34	MCC = 0.342 [-0.112 , 0.586 ] p-value = 0.11708 Acc = 0.609 Sens = 0.467 Spec = 0.875 No events / events: 8 / 15	MCC = 0.226 [0.080 , 0.364 ] p-value = 0.0015 Acc = 0.613 Sens = 0.494 Spec = 0.717 No events / events: 92 / 81
AR05	MCC = 0.258 [-0.129 , 0.516 ] p-value = 0.1317 Acc = 0.606 Sens = 0.727 Spec = 0.545 No events / events: 22 / 11	MCC = -0.166 [-0.417 , 0.152 ] p-value = 0.93287 Acc = 0.457 Sens = 0.143 Spec = 0.720 No events / events: 25 / 21	MCC = -0.111 [-0.317 , 0.129 ] p-value = 0.90339 Acc = 0.479 Sens = 0.088 Spec = 0.838 No events / events: 37 / 34	MCC = 0.058 [-0.385 , 0.423 ] p-value = 0.58671 Acc = 0.609 Sens = 0.800 Spec = 0.250 No events / events: 8 / 15	MCC = -0.033 [-0.166 , 0.121 ] p-value = 0.66099 Acc = 0.514 Sens = 0.321 Spec = 0.685 No events / events: 92 / 81
BR05	MCC = 0.300 [-0.088 , 0.564 ] p-value = 0.08548 Acc = 0.636 Sens = 0.727 Spec = 0.591 No events / events: 22 / 11	MCC = 0.077 [-0.227 , 0.353 ] p-value = 0.41301 Acc = 0.543 Sens = 0.476 Spec = 0.600 No events / events: 25 / 21	MCC = -0.129 [-0.363 , 0.096 ] p-value = 0.90606 Acc = 0.437 Sens = 0.412 Spec = 0.459 No events / events: 37 / 34	MCC = 0.334 [-0.211 , 0.617 ] p-value = 0.12291 Acc = 0.652 Sens = 0.600 Spec = 0.750 No events / events: 8 / 15	MCC = 0.069 [-0.075 , 0.219 ] p-value = 0.1599 Acc = 0.532 Sens = 0.506 Spec = 0.554 No events / events: 92 / 81
BR06	MCC = 0.087 [-0.303 , 0.387 ] p-value = 0.45378 Acc = 0.515 Sens = 0.636 Spec = 0.455 No events / events: 22 / 11	MCC = -0.051 [-0.353 , 0.247 ] p-value = 0.74207 Acc = 0.478 Sens = 0.429 Spec = 0.520 No events / events: 25 / 21	MCC = 0.018 [-0.236 , 0.245 ] p-value = 0.53481 Acc = 0.507 Sens = 0.559 Spec = 0.459 No events / events: 37 / 34	MCC = 0.649 [0.151 , 0.833 ] p-value = 0.00303 Acc = 0.826 Sens = 0.800 Spec = 0.875 No events / events: 8 / 15	MCC = 0.097 [-0.054 , 0.236 ] p-value = 0.086049 Acc = 0.543 Sens = 0.580 Spec = 0.511 No events / events: 92 / 81
BT04	MCC = 0.387 [0.000 , 0.645 ] p-value = 0.03068 Acc = 0.697 Sens = 0.727 Spec = 0.682 No events / events: 22 / 11	MCC = 0.293 [-0.037 , 0.522 ] p-value = 0.04659 Acc = 0.652 Sens = 0.476 Spec = 0.800 No events / events: 25 / 21	MCC = 0.211 [-0.033 , 0.415 ] p-value = 0.06445 Acc = 0.606 Sens = 0.412 Spec = 0.784 No events / events: 37 / 34	MCC = 0.233 [-0.226 , 0.606 ] p-value = 0.2538 Acc = 0.652 Sens = 0.733 Spec = 0.500 No events / events: 8 / 15	MCC = 0.270 [0.130 , 0.414 ] p-value = 0.00016 Acc = 0.642 Sens = 0.531 Spec = 0.739 No events / events: 92 / 81
EC05	MCC = 0.347 [0.000 , 0.600 ] p-value = 0.05021 Acc = 0.636 Sens = 0.818 Spec = 0.545 No events / events: 22 / 11	MCC = 0.247 [-0.105 , 0.474 ] p-value = 0.08609 Acc = 0.630 Sens = 0.476 Spec = 0.760 No events / events: 25 / 21	MCC = -0.215 [-0.440 , 0.016 ] p-value = 0.98176 Acc = 0.394 Sens = 0.618 Spec = 0.189 No events / events: 37 / 34	MCC = 0.280 [-0.211 , 0.617 ] p-value = 0.18359 Acc = 0.652 Sens = 0.667 Spec = 0.625 No events / events: 8 / 15	MCC = 0.081 [-0.058 , 0.215 ] p-value = 0.16421 Acc = 0.538 Sens = 0.617 Spec = 0.467 No events / events: 92 / 81
HO09	MCC = 0.500 [0.299 , 0.607 ] p-value = 0.00366 Acc = 0.667 Sens = 1.000 Spec = 0.500 No events / events: 22 / 11	MCC = 0.148 [-0.159 , 0.402 ] p-value = 0.24049 Acc = 0.565 Sens = 0.667 Spec = 0.480 No events / events: 25 / 21	MCC = 0.181 [-0.055 , 0.407 ] p-value = 0.09978 Acc = 0.592 Sens = 0.559 Spec = 0.622 No events / events: 37 / 34	MCC = -0.032 [-0.467 , 0.342 ] p-value = 0.7216 Acc = 0.478 Sens = 0.467 Spec = 0.500 No events / events: 8 / 15	MCC = 0.205 [0.071 , 0.349 ] p-value = 0.00248 Acc = 0.584 Sens = 0.630 Spec = 0.543 No events / events: 92 / 81
JG08	MCC = 0.171 [-0.243 , 0.439 ] p-value = 0.27125 Acc = 0.576 Sens = 0.636 Spec = 0.545 No events / events: 22 / 11	MCC = 0.109 [-0.200 , 0.393 ] p-value = 0.33183 Acc = 0.543 Sens = 0.667 Spec = 0.440 No events / events: 25 / 21	MCC = 0.108 [-0.124 , 0.332 ] p-value = 0.25105 Acc = 0.549 Sens = 0.647 Spec = 0.459 No events / events: 37 / 34	MCC = -0.096 [-0.533 , 0.285 ] p-value = 0.8153 Acc = 0.435 Sens = 0.400 Spec = 0.500 No events / events: 8 / 15	MCC = 0.093 [-0.046 , 0.242 ] p-value = 0.097829 Acc = 0.538 Sens = 0.605 Spec = 0.478 No events / events: 92 / 81
JS09	MCC = 0.570 [0.367 , 0.686 ] p-value = 0.00089 Acc = 0.727 Sens = 1.000 Spec = 0.591 No events / events: 22 / 11	MCC = 0.306 [-0.019 , 0.556 ] p-value = 0.03729 Acc = 0.652 Sens = 0.667 Spec = 0.640 No events / events: 25 / 21	MCC = 0.353 [0.120 , 0.550 ] p-value = 0.00297 Acc = 0.676 Sens = 0.559 Spec = 0.784 No events / events: 37 / 34	MCC = 0.024 [-0.425 , 0.398 ] p-value = 0.63408 Acc = 0.478 Sens = 0.400 Spec = 0.625 No events / events: 8 / 15	MCC = 0.328 [0.161 , 0.484 ] p-value = 2e-04 Acc = 0.637 Sens = 0.660 Spec = 0.618 No events / events: 55 / 47
KL10	MCC = 0.144 [-0.233 , 0.400 ] p-value = 0.34407 Acc = 0.485 Sens = 0.818 Spec = 0.318 No events / events: 22 / 11	MCC = -0.064 [-0.354 , 0.227 ] p-value = 0.7703 Acc = 0.457 Sens = 0.619 Spec = 0.320 No events / events: 25 / 21	MCC = -0.033 [-0.268 , 0.189 ] p-value = 0.70116 Acc = 0.493 Sens = 0.294 Spec = 0.676 No events / events: 37 / 34	MCC = -0.163 [-0.580 , 0.272 ] p-value = 0.88929 Acc = 0.391 Sens = 0.333 Spec = 0.500 No events / events: 8 / 15	MCC = -0.024 [-0.169 , 0.126 ] p-value = 0.59767 Acc = 0.468 Sens = 0.457 Spec = 0.478 No events / events: 92 / 81
KN11	MCC = 0.347 [0.000 , 0.584 ] p-value = 0.05051 Acc = 0.636 Sens = 0.818 Spec = 0.545 No events / events: 22 / 11	MCC = 0.472 [0.118 , 0.655 ] p-value = 0.00143 Acc = 0.739 Sens = 0.667 Spec = 0.800 No events / events: 25 / 21	MCC = 0.438 [0.207 , 0.617 ] p-value = 0.00023 Acc = 0.718 Sens = 0.618 Spec = 0.811 No events / events: 37 / 34	MCC = -0.042 [-0.509 , 0.342 ] p-value = 0.74699 Acc = 0.435 Sens = 0.333 Spec = 0.625 No events / events: 8 / 15	MCC = 0.366 [0.223 , 0.497 ] p-value = 9.9999e-06 Acc = 0.671 Sens = 0.605 Spec = 0.728 No events / events: 92 / 81
LC09	MCC = -0.045 [-0.419 , 0.300 ] p-value = 0.74692 Acc = 0.424 Sens = 0.636 Spec = 0.318 No events / events: 22 / 11	MCC = 0.011 [-0.299 , 0.288 ] p-value = 0.58633 Acc = 0.500 Sens = 0.571 Spec = 0.440 No events / events: 25 / 21	MCC = 0.078 [-0.178 , 0.306 ] p-value = 0.33746 Acc = 0.535 Sens = 0.618 Spec = 0.459 No events / events: 37 / 34	MCC = 0.058 [-0.385 , 0.425 ] p-value = 0.58479 Acc = 0.609 Sens = 0.800 Spec = 0.250 No events / events: 8 / 15	MCC = 0.034 [-0.114 , 0.187 ] p-value = 0.32512 Acc = 0.514 Sens = 0.642 Spec = 0.402 No events / events: 92 / 81
LN07G	MCC = 0.000 [-0.387 , 0.300 ] p-value = 0.64313 Acc = 0.515 Sens = 0.455 Spec = 0.545 No events / events: 22 / 11	MCC = 0.253 [-0.069 , 0.517 ] p-value = 0.07852 Acc = 0.630 Sens = 0.571 Spec = 0.680 No events / events: 25 / 21	MCC = -0.057 [-0.293 , 0.179 ] p-value = 0.76999 Acc = 0.479 Sens = 0.324 Spec = 0.622 No events / events: 37 / 34	MCC = -0.099 [-0.530 , 0.225 ] p-value = 0.89017 Acc = 0.348 Sens = 0.067 Spec = 0.875 No events / events: 8 / 15	MCC = 0.031 [-0.113 , 0.182 ] p-value = 0.34809 Acc = 0.509 Sens = 0.358 Spec = 0.641 No events / events: 92 / 81
MT10	MCC = 0.429 [0.043 , 0.645 ] p-value = 0.01713 Acc = 0.697 Sens = 0.818 Spec = 0.636 No events / events: 22 / 11	MCC = 0.019 [-0.293 , 0.303 ] p-value = 0.56712 Acc = 0.500 Sens = 0.619 Spec = 0.400 No events / events: 25 / 21	MCC = 0.061 [-0.185 , 0.284 ] p-value = 0.39405 Acc = 0.535 Sens = 0.382 Spec = 0.676 No events / events: 37 / 34	MCC = 0.024 [-0.425 , 0.398 ] p-value = 0.63024 Acc = 0.478 Sens = 0.400 Spec = 0.625 No events / events: 8 / 15	MCC = 0.115 [-0.033 , 0.261 ] p-value = 0.04862 Acc = 0.549 Sens = 0.506 Spec = 0.587 No events / events: 92 / 81
OC10	MCC = 0.591 [0.173 , 0.802 ] p-value = 0.00138 Acc = 0.818 Sens = 0.727 Spec = 0.864 No events / events: 22 / 11	MCC = 0.341 [0.022 , 0.577 ] p-value = 0.02183 Acc = 0.674 Sens = 0.619 Spec = 0.720 No events / events: 25 / 21	MCC = 0.078 [-0.153 , 0.295 ] p-value = 0.33752 Acc = 0.535 Sens = 0.618 Spec = 0.459 No events / events: 37 / 34	MCC = 0.215 [-0.237 , 0.580 ] p-value = 0.27903 Acc = 0.609 Sens = 0.600 Spec = 0.625 No events / events: 8 / 15	MCC = 0.264 [0.115 , 0.407 ] p-value = 0.00019 Acc = 0.636 Sens = 0.630 Spec = 0.641 No events / events: 92 / 81
PG10	MCC = 0.043 [-0.347 , 0.347 ] p-value = 0.5508 Acc = 0.515 Sens = 0.545 Spec = 0.500 No events / events: 22 / 11	MCC = 0.305 [-0.024 , 0.532 ] p-value = 0.04134 Acc = 0.652 Sens = 0.381 Spec = 0.880 No events / events: 25 / 21	MCC = 0.225 [-0.045 , 0.428 ] p-value = 0.05284 Acc = 0.606 Sens = 0.324 Spec = 0.865 No events / events: 37 / 34	MCC = -0.272 [-0.586 , 0.163 ] p-value = 0.96318 Acc = 0.391 Sens = 0.467 Spec = 0.250 No events / events: 8 / 15	MCC = 0.145 [0.005 , 0.298 ] p-value = 0.02592 Acc = 0.572 Sens = 0.395 Spec = 0.728 No events / events: 92 / 81
PL10	MCC = 0.267 [-0.100 , 0.591 ] p-value = 0.12444 Acc = 0.667 Sens = 0.545 Spec = 0.727 No events / events: 22 / 11	MCC = -0.069 [-0.377 , 0.202 ] p-value = 0.77919 Acc = 0.478 Sens = 0.333 Spec = 0.600 No events / events: 25 / 21	MCC = -0.054 [-0.293 , 0.179 ] p-value = 0.75844 Acc = 0.479 Sens = 0.353 Spec = 0.595 No events / events: 37 / 34	MCC = -0.151 [-0.537 , 0.233 ] p-value = 0.8767 Acc = 0.435 Sens = 0.467 Spec = 0.375 No events / events: 8 / 15	MCC = -0.010 [-0.151 , 0.147 ] p-value = 0.51113 Acc = 0.509 Sens = 0.395 Spec = 0.609 No events / events: 92 / 81
SL10	MCC = 0.134 [-0.250 , 0.455 ] p-value = 0.34381 Acc = 0.606 Sens = 0.455 Spec = 0.682 No events / events: 22 / 11	MCC = 0.153 [-0.188 , 0.428 ] p-value = 0.2388 Acc = 0.587 Sens = 0.381 Spec = 0.760 No events / events: 25 / 21	MCC = 0.004 [-0.228 , 0.236 ] p-value = 0.58165 Acc = 0.507 Sens = 0.382 Spec = 0.622 No events / events: 37 / 34	MCC = 0.024 [-0.425 , 0.398 ] p-value = 0.63659 Acc = 0.478 Sens = 0.400 Spec = 0.625 No events / events: 8 / 15	MCC = 0.071 [-0.078 , 0.223 ] p-value = 0.14818 Acc = 0.543 Sens = 0.395 Spec = 0.674 No events / events: 92 / 81
SC09	MCC = 0.258 [-0.144 , 0.535 ] p-value = 0.13313 Acc = 0.636 Sens = 0.636 Spec = 0.636 No events / events: 22 / 11	MCC = 0.100 [-0.211 , 0.364 ] p-value = 0.352 Acc = 0.543 Sens = 0.619 Spec = 0.480 No events / events: 25 / 21	MCC = 0.181 [-0.051 , 0.407 ] p-value = 0.09986 Acc = 0.592 Sens = 0.559 Spec = 0.622 No events / events: 37 / 34	MCC = -0.311 [-0.717 , 0.094 ] p-value = 0.97363 Acc = 0.304 Sens = 0.200 Spec = 0.500 No events / events: 8 / 15	MCC = 0.109 [-0.047 , 0.253 ] p-value = 0.087289 Acc = 0.549 Sens = 0.519 Spec = 0.576 No events / events: 92 / 81
WN10	MCC = 0.307 [-0.045 , 0.557 ] p-value = 0.08035 Acc = 0.606 Sens = 0.818 Spec = 0.500 No events / events: 22 / 11	MCC = 0.091 [-0.211 , 0.346 ] p-value = 0.37281 Acc = 0.543 Sens = 0.571 Spec = 0.520 No events / events: 25 / 21	MCC = 0.048 [-0.188 , 0.268 ] p-value = 0.43339 Acc = 0.521 Sens = 0.588 Spec = 0.459 No events / events: 37 / 34	MCC = 0.032 [-0.398 , 0.398 ] p-value = 0.61022 Acc = 0.522 Sens = 0.533 Spec = 0.500 No events / events: 8 / 15	MCC = 0.107 [-0.036 , 0.251 ] p-value = 0.064559 Acc = 0.543 Sens = 0.605 Spec = 0.489 No events / events: 92 / 81
WG04	MCC = 0.343 [-0.044 , 0.600 ] p-value = 0.05398 Acc = 0.667 Sens = 0.727 Spec = 0.636 No events / events: 22 / 11	MCC = 0.202 [-0.109 , 0.474 ] p-value = 0.14342 Acc = 0.609 Sens = 0.476 Spec = 0.720 No events / events: 25 / 21	MCC = -0.021 [-0.260 , 0.210 ] p-value = 0.66128 Acc = 0.493 Sens = 0.412 Spec = 0.568 No events / events: 37 / 34	MCC = -0.096 [-0.537 , 0.285 ] p-value = 0.81528 Acc = 0.435 Sens = 0.400 Spec = 0.500 No events / events: 8 / 15	MCC = 0.098 [-0.048 , 0.242 ] p-value = 0.081129 Acc = 0.549 Sens = 0.469 Spec = 0.620 No events / events: 92 / 81
WT09	MCC = 0.000 [-0.401 , 0.299 ] p-value = 0.66436 Acc = 0.424 Sens = 0.727 Spec = 0.273 No events / events: 22 / 11	MCC = 0.084 [-0.211 , 0.364 ] p-value = 0.39596 Acc = 0.543 Sens = 0.524 Spec = 0.560 No events / events: 25 / 21	MCC = 0.036 [-0.211 , 0.261 ] p-value = 0.48505 Acc = 0.507 Sens = 0.735 Spec = 0.297 No events / events: 37 / 34	MCC = 0.464 [-0.024 , 0.724 ] p-value = 0.03723 Acc = 0.739 Sens = 0.733 Spec = 0.750 No events / events: 8 / 15	MCC = 0.099 [-0.048 , 0.251 ] p-value = 0.10079 Acc = 0.532 Sens = 0.679 Spec = 0.402 No events / events: 92 / 81
WT10	MCC = 0.307 [-0.050 , 0.535 ] p-value = 0.08073 Acc = 0.606 Sens = 0.818 Spec = 0.500 No events / events: 22 / 11	MCC = 0.338 [-0.011 , 0.561 ] p-value = 0.02306 Acc = 0.674 Sens = 0.571 Spec = 0.760 No events / events: 25 / 21	MCC = -0.099 [-0.323 , 0.129 ] p-value = 0.85915 Acc = 0.451 Sens = 0.441 Spec = 0.459 No events / events: 37 / 34	MCC = 0.272 [-0.215 , 0.580 ] p-value = 0.1959 Acc = 0.609 Sens = 0.533 Spec = 0.750 No events / events: 8 / 15	MCC = 0.144 [-0.001 , 0.286 ] p-value = 0.02448 Acc = 0.561 Sens = 0.543 Spec = 0.576 No events / events: 92 / 81
YM06	MCC = 0.258 [-0.134 , 0.516 ] p-value = 0.13417 Acc = 0.636 Sens = 0.636 Spec = 0.636 No events / events: 22 / 11	MCC = 0.314 [0.004 , 0.561 ] p-value = 0.03262 Acc = 0.652 Sens = 0.714 Spec = 0.600 No events / events: 25 / 21	MCC = 0.092 [-0.162 , 0.304 ] p-value = 0.31479 Acc = 0.549 Sens = 0.235 Spec = 0.838 No events / events: 37 / 34	MCC = -0.042 [-0.500 , 0.342 ] p-value = 0.74408 Acc = 0.435 Sens = 0.333 Spec = 0.625 No events / events: 8 / 15	MCC = 0.165 [0.017 , 0.312 ] p-value = 0.01641 Acc = 0.578 Sens = 0.432 Spec = 0.707 No events / events: 92 / 81

## Sheet: All samples global
Signature	Sample size (Good + Bad prognosis)	MCC [95% CI ]	Accuracy (Sensitivity / Specificity)
LN07NZ	928 (579 + 349)	0.221 [0.161 , 0.281]	60% (58%, 62%)
KN11	1077 (681 + 396)	0.202 [0.141 , 0.258]	58% (60%, 57%)
AJ08	1077 (681 + 396)	0.191 [0.135 , 0.249]	57% (66%, 52%)
VL10	889 (586 + 303)	0.179 [0.116 , 0.242]	57% (60%, 55%)
JS09	850 (565 + 285)	0.166 [0.102 , 0.232]	54% (67%, 48%)
AD09MSI	1077 (681 + 396)	0.160 [0.100 , 0.217]	55% (62%, 51%)
AR05	1077 (681 + 396)	0.151 [0.094 , 0.210]	54% (60%, 51%)
YM06	1077 (681 + 396)	0.141 [0.083 , 0.198]	54% (61%, 51%)
BT04	1077 (681 + 396)	0.140 [0.080 , 0.196]	54% (57%, 52%)
BR05	1077 (681 + 396)	0.121 [0.060 , 0.181]	56% (54%, 58%)
LC09	1077 (681 + 396)	0.114 [0.056 , 0.172]	53% (57%, 51%)
EC05	1077 (681 + 396)	0.112 [0.056 , 0.172]	50% (62%, 43%)
BD07	1077 (681 + 396)	0.110 [0.051 , 0.167]	53% (60%, 49%)
HO09	1077 (681 + 396)	0.106 [0.049 , 0.162]	53% (55%, 52%)
ST09	977 (619 + 358)	0.095 [0.031 , 0.156]	50% (61%, 43%)
LN07G	1077 (681 + 396)	0.094 [0.036 , 0.154]	53% (58%, 50%)
SL10	1077 (681 + 396)	0.088 [0.029 , 0.150]	49% (62%, 41%)
JG08	1077 (681 + 396)	0.084 [0.025 , 0.143]	51% (62%, 45%)
KL10	1077 (681 + 396)	0.082 [0.022 , 0.140]	52% (56%, 50%)
OC10	1077 (681 + 396)	0.081 [0.018 , 0.140]	51% (57%, 48%)
PG10	1077 (681 + 396)	0.079 [0.021 , 0.138]	51% (41%, 57%)
SM09	1030 (654 + 376)	0.077 [0.017 , 0.140]	51% (46%, 54%)
BR06	1077 (681 + 396)	0.070 [0.008 , 0.129]	52% (54%, 51%)
WG04	1077 (681 + 396)	0.062 [0.001 , 0.121]	51% (55%, 48%)
WT09	1077 (681 + 396)	0.058 [0.001 , 0.119]	52% (57%, 49%)
SC09	1077 (681 + 396)	0.056 [-0.003 , 0.115]	51% (57%, 48%)
PL10	1077 (681 + 396)	0.048 [-0.012 , 0.109]	50% (56%, 47%)
WN10	1077 (681 + 396)	0.044 [-0.018 , 0.104]	49% (53%, 47%)
MT10	1077 (681 + 396)	0.040 [-0.020 , 0.100]	47% (63%, 37%)
AD09MSS	1077 (681 + 396)	0.034 [-0.030 , 0.098]	51% (51%, 51%)
WT10	1077 (681 + 396)	0.032 [-0.026 , 0.090]	50% (58%, 46%)

## Sheet: Stage 2 global
Signature	Sample size (Good + Bad prognosis)	MCC [95% CI ]	Accuracy (Sensitivity / Specificity)	Positive Likelihood Ratio	Negative Likelihood Ratio	Positive Post-Test Probability	Negative Post-Test Probability	Difference Post-Test Probabilities [ 95% CI ]
WG04	322 (245 + 77)	0.198 [0.092 , 0.300]	56% (70%, 51%)	1.44	0.58	0.27	0.13	14% [6% , 21%]
JG08	322 (245 + 77)	0.148 [0.051 , 0.246]	57% (62%, 55%)	1.39	0.68	0.26	0.15	11% [4% , 18%]
LN07G	322 (245 + 77)	0.147 [0.042 , 0.248]	50% (73%, 43%)	1.27	0.64	0.24	0.14	10% [3% , 18%]
AR05	322 (245 + 77)	0.114 [0.020 , 0.214]	49% (66%, 44%)	1.18	0.77	0.23	0.16	7% [-1% , 14%]
KN11	322 (245 + 77)	0.101 [-0.001 , 0.209]	49% (66%, 44%)	1.18	0.77	0.23	0.16	7% [-1% , 14%]
MT10	322 (245 + 77)	0.090 [-0.005 , 0.200]	47% (70%, 40%)	1.16	0.75	0.22	0.16	7% [-1% , 15%]
AJ08	322 (245 + 77)	0.089 [-0.016 , 0.192]	52% (58%, 50%)	1.17	0.83	0.23	0.17	6% [-2% , 13%]
YM06	322 (245 + 77)	0.089 [-0.019 , 0.195]	46% (71%, 38%)	1.15	0.75	0.22	0.16	7% [-1% , 15%]
EC05	322 (245 + 77)	0.084 [-0.018 , 0.194]	48% (65%, 42%)	1.12	0.83	0.22	0.17	5% [-3% , 13%]
OC10	322 (245 + 77)	0.084 [-0.027 , 0.193]	54% (56%, 53%)	1.2	0.83	0.23	0.17	6% [-2% , 14%]
SC09	322 (245 + 77)	0.068 [-0.039 , 0.174]	50% (61%, 46%)	1.13	0.84	0.22	0.17	5% [-3% , 12%]
BR05	322 (245 + 77)	0.062 [-0.045 , 0.173]	48% (65%, 42%)	1.13	0.83	0.22	0.17	5% [-3% , 13%]
VL10	284 (219 + 65)	0.057 [-0.058 , 0.174]	45% (65%, 40%)	1.07	0.89	0.21	0.18	3% [-6% , 11%]
LN07NZ	322 (245 + 77)	0.054 [-0.046 , 0.164]	54% (53%, 54%)	1.15	0.87	0.22	0.18	5% [-3% , 12%]
KL10	322 (245 + 77)	0.052 [-0.052 , 0.158]	45% (65%, 39%)	1.07	0.89	0.21	0.18	3% [-5% , 11%]
LC09	322 (245 + 77)	0.048 [-0.072 , 0.153]	42% (73%, 32%)	1.07	0.86	0.21	0.18	3% [-5% , 11%]
JS09	258 (195 + 63)	0.022 [-0.100 , 0.146]	40% (71%, 30%)	1.02	0.96	0.2	0.19	1% [-9% , 10%]
BT04	322 (245 + 77)	0.022 [-0.087 , 0.130]	40% (70%, 31%)	1.01	0.98	0.2	0.2	1% [-8% , 9%]
BR06	322 (245 + 77)	0.021 [-0.083 , 0.137]	50% (55%, 49%)	1.07	0.93	0.21	0.19	2% [-5% , 10%]
WN10	322 (245 + 77)	0.007 [-0.107 , 0.116]	41% (65%, 33%)	0.98	1.05	0.2	0.21	-1% [-10% , 7%]
SL10	322 (245 + 77)	0.005 [-0.109 , 0.117]	37% (77%, 24%)	1.01	0.97	0.2	0.2	1% [-9% , 10%]
HO09	322 (245 + 77)	-0.004 [-0.109 , 0.104]	42% (61%, 36%)	0.95	1.08	0.19	0.21	-2% [-10% , 6%]
BD07	322 (245 + 77)	-0.008 [-0.123 , 0.104]	35% (78%, 21%)	0.99	1.04	0.2	0.21	-1% [-11% , 9%]
ST09	322 (245 + 77)	-0.011 [-0.125 , 0.105]	40% (65%, 32%)	0.96	1.09	0.19	0.21	-2% [-11% , 6%]
AD09MSS	322 (245 + 77)	-0.015 [-0.119 , 0.093]	45% (56%, 41%)	0.95	1.07	0.19	0.21	-2% [-10% , 6%]
WT10	322 (245 + 77)	-0.017 [-0.119 , 0.091]	43% (64%, 37%)	1.01	0.98	0.2	0.2	1% [-7% , 8%]
WT09	322 (245 + 77)	-0.018 [-0.129 , 0.092]	40% (65%, 33%)	0.96	1.07	0.19	0.21	-2% [-11% , 7%]
PL10	322 (245 + 77)	-0.024 [-0.134 , 0.094]	46% (56%, 42%)	0.97	1.04	0.2	0.21	-1% [-9% , 7%]
SM09	322 (245 + 77)	-0.036 [-0.161 , 0.081]	37% (69%, 27%)	0.94	1.17	0.19	0.23	-4% [-12% , 4%]
AD09MSI	322 (245 + 77)	-0.043 [-0.153 , 0.074]	43% (51%, 41%)	0.86	1.2	0.18	0.23	-5% [-13% , 3%]
PG10	322 (245 + 77)	-0.073 [-0.185 , 0.052]	36% (65%, 27%)	0.89	1.3	0.18	0.25	-6% [-16% , 3%]

## Sheet: Stage 3 global
Signature	Sample size (Good + Bad prognosis)	MCC [95% CI ]	Accuracy (Sensitivity / Specificity)	Positive Likelihood Ratio	Negative Likelihood Ratio	Positive Post-Test Probability	Negative Post-Test Probability	Difference Post-Test Probabilities [ 95% CI ]
KN11	173 (92 + 81)	0.366 [0.223 , 0.497]	67% (60%, 73%)	2.23	0.54	0.53	0.22	32% [18% , 45%]
VL10	127 (67 + 60)	0.334 [0.168 , 0.495]	68% (68%, 67%)	2.08	0.47	0.52	0.2	32% [16% , 46%]
JS09	102 (55 + 47)	0.328 [0.161 , 0.484]	64% (66%, 62%)	1.73	0.55	0.47	0.22	25% [9% , 41%]
ST09	140 (70 + 70)	0.287 [0.124 , 0.448]	64% (60%, 69%)	1.91	0.58	0.5	0.23	26% [12% , 42%]
BT04	173 (92 + 81)	0.270 [0.130 , 0.414]	64% (53%, 74%)	2.03	0.63	0.51	0.25	27% [13% , 41%]
OC10	173 (92 + 81)	0.264 [0.115 , 0.407]	64% (63%, 64%)	1.76	0.58	0.47	0.23	25% [11% , 37%]
AJ08	173 (92 + 81)	0.226 [0.080 , 0.364]	61% (49%, 72%)	1.75	0.71	0.47	0.27	21% [7% , 34%]
LN07NZ	173 (92 + 81)	0.226 [0.087 , 0.372]	62% (54%, 68%)	1.72	0.67	0.47	0.26	21% [8% , 36%]
HO09	173 (92 + 81)	0.205 [0.071 , 0.349]	58% (63%, 54%)	1.38	0.68	0.42	0.26	16% [3% , 29%]
SM09	173 (92 + 81)	0.187 [0.040 , 0.333]	60% (46%, 73%)	1.68	0.75	0.46	0.28	19% [4% , 34%]
YM06	173 (92 + 81)	0.165 [0.017 , 0.312]	58% (43%, 71%)	1.47	0.8	0.43	0.29	14% [1% , 28%]
PG10	173 (92 + 81)	0.145 [0.005 , 0.298]	57% (40%, 73%)	1.45	0.83	0.43	0.3	13% [-1% , 28%]
WT10	173 (92 + 81)	0.144 [-0.001 , 0.286]	56% (54%, 58%)	1.28	0.79	0.4	0.29	11% [-2% , 24%]
BD07	173 (92 + 81)	0.131 [-0.010 , 0.275]	54% (51%, 58%)	1.19	0.86	0.38	0.31	7% [-4% , 20%]
AD09MSI	173 (92 + 81)	0.130 [-0.009 , 0.283]	57% (51%, 63%)	1.37	0.78	0.41	0.29	13% [-0% , 27%]
MT10	173 (92 + 81)	0.115 [-0.033 , 0.261]	55% (51%, 59%)	1.23	0.84	0.39	0.3	8% [-4% , 22%]
SC09	173 (92 + 81)	0.109 [-0.047 , 0.253]	55% (52%, 58%)	1.22	0.84	0.39	0.3	9% [-5% , 21%]
WN10	173 (92 + 81)	0.107 [-0.036 , 0.251]	54% (60%, 49%)	1.18	0.81	0.38	0.29	9% [-5% , 22%]
WT09	173 (92 + 81)	0.099 [-0.048 , 0.251]	53% (68%, 40%)	1.14	0.8	0.37	0.29	8% [-6% , 21%]
WG04	173 (92 + 81)	0.098 [-0.048 , 0.242]	55% (47%, 62%)	1.23	0.86	0.39	0.31	8% [-5% , 22%]
BR06	173 (92 + 81)	0.097 [-0.054 , 0.236]	54% (58%, 51%)	1.19	0.82	0.38	0.3	8% [-5% , 21%]
JG08	173 (92 + 81)	0.093 [-0.046 , 0.242]	54% (60%, 48%)	1.16	0.83	0.37	0.3	8% [-5% , 21%]
AD09MSS	173 (92 + 81)	0.088 [-0.060 , 0.240]	56% (44%, 66%)	1.32	0.84	0.4	0.3	10% [-3% , 23%]
EC05	173 (92 + 81)	0.081 [-0.058 , 0.215]	54% (62%, 47%)	1.16	0.82	0.37	0.3	8% [-5% , 20%]
SL10	173 (92 + 81)	0.071 [-0.078 , 0.223]	54% (40%, 67%)	1.21	0.9	0.38	0.32	7% [-7% , 21%]
BR05	173 (92 + 81)	0.069 [-0.075 , 0.219]	53% (51%, 55%)	1.14	0.89	0.37	0.31	5% [-7% , 19%]
LC09	173 (92 + 81)	0.034 [-0.114 , 0.187]	51% (64%, 40%)	1.07	0.89	0.36	0.31	4% [-9% , 17%]
LN07G	173 (92 + 81)	0.031 [-0.113 , 0.182]	51% (36%, 64%)	1	1	0.34	0.34	-0% [-13% , 13%]
PL10	173 (92 + 81)	-0.010 [-0.151 , 0.147]	51% (40%, 61%)	1.01	0.99	0.34	0.34	0% [-12% , 15%]
KL10	173 (92 + 81)	-0.024 [-0.169 , 0.126]	47% (46%, 48%)	0.88	1.14	0.31	0.37	-6% [-18% , 7%]
AR05	173 (92 + 81)	-0.033 [-0.166 , 0.121]	51% (32%, 68%)	1.02	0.99	0.34	0.34	1% [-11% , 14%]
